# Supplementary material for: Betamethasone improved near‐term neonatal lamb lung maturation in experimental maternal asthma
Source: Exp Physiol. 2024 Oct 22;109(11):1967–79. doi: 10.1113/EP091997 (PMC11522833; doi:10.1113/EP091997)
Supplement: Supplementary file 2 — Supporting information [file EPH-109-1967-s001.xlsx]

## Sheet: Robinson_asthma lamb betamethas
Ewe_Number	Lamb_Number	Date_Experiment	Time	Treatment	Litter_Size	Lamb_Sex	Lamb_Weight	Rectal_Temp	O2_Sat_Oximeter	Heart_Rate	ET_CO2	Ti_Vent	Te_Vent	Insp_Flow	Vol_Guarantee	Vt_Actual	Vt_ml_per_kg	Minute_Volume	PIP_Vent	PEEP_Vent	Paw_Mean	FiO2	Resp_Rate	Compliance	C20	PaO2	PaCO2	VEI
2	2A	2020-12-15	T5	Asthma+beta	Twin	Female	3.285	39.3	87	197	90	0.35	0.65	6	7	6.08828	6.08828	111.201	36	5	10	100	60	0.93	0.76	435.4	104.6	0.0195317
2	2A	2020-12-15	T10	Asthma+beta	Twin	Female	3.285	39.7	100	194	88	0.35	0.68	6	7	8.79756	8.79756	160.686	36	6	11	60	60	1.53	0.58	276	88	0.0239899
2	2A	2020-12-15	T15	Asthma+beta	Twin	Female	3.285	40	98	190	78	0.35	0.68	6	7	10.3501	10.3501	182.741	36	6	11	27	58	1.51	0.58	110.1	78.9	0.0276794
2	2A	2020-12-15	T20	Asthma+beta	Twin	Female	3.285	40.2	95	188	70	0.35	0.66	6	7	10.3501	10.3501	189.042	36	6	11	21	60	1.67	0.6	67.9	75.4	0.0279988
2	2A	2020-12-15	T25	Asthma+beta	Twin	Female	3.285	40	95	188	66	0.35	0.66	6	7	10.8067	10.8067	197.383	32	6	11	21	60	1.75	0.63	76.5	66	0.0369075
2	2A	2020-12-15	T30	Asthma+beta	Twin	Female	3.285	39.8	96	185	63	0.35	0.66	6	7	10.7763	10.7763	196.827	30	6	11	21	60	1.78	0.66	82.9	58.2	0.0453417
2	2A	2020-12-15	T35	Asthma+beta	Twin	Female	3.285	39.7	96	193	61	0.35	0.66	6	7	9.5586	9.5586	174.586	30	6	11	21	60	1.72	0.64	68.8	64.7	0.0407865
2	2A	2020-12-15	T40	Asthma+beta	Twin	Female	3.285	39.7	96	206	63	0.35	0.67	6	7	9.95434	9.95434	181.814	28	6	10	21	60	1.98	0.66	76.6	55	0.0523416
2	2A	2020-12-15	T45	Asthma+beta	Twin	Female	3.285	39.9	96	211	60	0.35	0.67	6	7	9.83257	9.83257	179.59	28	6	10	21	60	1.91	0.64	69.8	62.9	0.0457677
2	2B	2020-12-15	T5	Asthma+beta	Twin	Female	3.445	38.4	91	175	71	0.35	0.67	8	7	7.5762	7.5762	131.951	37	6	12	100	60	1.04	0.81	22.5	70.6	0.0289378
2	2B	2020-12-15	T10	Asthma+beta	Twin	Female	3.445	#NULL!	98	187	76	0.35	0.67	8	7	8.94049	8.94049	155.713	35	6	11	30	60	1.35	0.71	404	86.3	0.025306
2	2B	2020-12-15	T15	Asthma+beta	Twin	Female	3.445	38.5	95	191	77	0.35	0.67	8	7	9.23077	9.23077	160.768	35	6	12	25	60	1.56	0.78	217.6	78.8	0.0277146
2	2B	2020-12-15	T20	Asthma+beta	Twin	Female	3.445	38.8	89	196	75	0.35	0.67	8	7	6.06676	6.06676	105.662	35	6	11	27	60	0.96	0.7	87.9	81.2	0.0268954
2	2B	2020-12-15	T25	Asthma+beta	Twin	Female	3.445	39	90	203	72	0.35	0.67	8	7	6.24093	6.24093	108.695	35	6	11	26	60	1.03	0.82	54.4	83.5	0.0261546
2	2B	2020-12-15	T30	Asthma+beta	Twin	Female	3.445	39.1	91	208	69	0.35	0.67	8	7	6.35704	6.35704	110.718	35	6	11	26	60	1.07	0.72	58.1	73.3	0.0297941
2	2B	2020-12-15	T35	Asthma+beta	Twin	Female	3.445	39.2	91	202	67	0.35	0.67	8	7	5.8926	5.8926	102.629	35	6	11	26	60	1.02	0.72	59.8	72	0.0303321
2	2B	2020-12-15	T40	Asthma+beta	Twin	Female	3.445	39.5	91	192	66	0.35	0.67	8	7	4.67344	4.67344	81.3952	35	6	10	26	60	0.86	0.75	#NULL!	#NULL!	#NULL!
2	2B	2020-12-15	T45	Asthma+beta	Twin	Female	3.445	39.6	91	207	65	0.35	0.67	8	7	5.83454	5.83454	101.618	35	6	10	26	60	1.22	0.59	55.1	67.8	0.032211
7	7A	2020-12-15	T5	Asthma	Twin	Female	4.39	38.9	85	177	57	0.4	0.6	8	7	2.80182	2.80182	38.2937	34	6	13	75	60	0.47	0.63	54	67.5	0.0335097
7	7A	2020-12-15	T10	Asthma	Twin	Female	4.39	39.1	100	179	53	0.4	0.6	8	7	2.77904	2.77904	37.9824	34	6	12	24	60	0.45	0.64	18.8	63.3	0.0357331
7	7A	2020-12-15	T15	Asthma	Twin	Female	4.39	39	94	189	64	0.4	0.6	8	7	8.20046	8.20046	112.079	34	6	13	21	60	1.28	0.8	143.9	82.3	0.0274837
7	7A	2020-12-15	T20	Asthma	Twin	Female	4.39	39	90	221	77	0.35	0.75	8	7	6.60592	6.60592	82.7621	35	6	9.3	24	55	1.91	0.79	159.6	71.6	0.0332744
7	7A	2020-12-15	T25	Asthma	Twin	Female	4.39	39	97	211	75	0.4	0.7	8	7	7.85877	7.85877	98.4584	33	6	10	21	55	1.85	0.72	46.5	81.1	0.0315527
7	7A	2020-12-15	T30	Asthma	Twin	Female	4.39	39.1	94	202	75	0.4	0.7	8	7	7.42597	7.42597	93.036	32	6	10	21	55	1.92	0.67	48.8	78.4	0.0338947
7	7A	2020-12-15	T35	Asthma	Twin	Female	4.39	39.2	94	201	74	0.4	0.7	8	7	7.69932	7.69932	96.4607	32	6	10	21	55	2.04	0.67	62.2	72.9	0.0364519
7	7A	2020-12-15	T40	Asthma	Twin	Female	4.39	39.4	93	199	72	0.4	0.7	8	7	7.42597	7.42597	93.036	32	6	10	21	55	2.1	0.67	#NULL!	#NULL!	#NULL!
7	7A	2020-12-15	T45	Asthma	Twin	Female	4.39	39.4	93	193	70	0.4	0.7	8	7	7.76765	7.76765	97.3168	32	6	9.8	21	55	2.1	0.67	55.8	72.4	0.0367036
7	7B	2020-12-15	T5	Asthma	Twin	Male	4.355	37.9	99	191	46	0.34	0.66	8	7	2.8473	2.8473	39.228	35	6	12	44	60	0.46	0.62	56.6	70.9	0.0308027
7	7B	2020-12-15	T10	Asthma	Twin	Male	4.355	38.4	92	223	61	0.35	0.65	8	7	3.12285	3.12285	43.0243	36	6	12	45	60	0.51	0.73	61.2	70.4	0.0299874
7	7B	2020-12-15	T15	Asthma	Twin	Male	4.355	38.4	88	212	67	0.3	0.7	8	7	2.61768	2.61768	36.0645	34	6	11	34	60	0.44	0.64	23.1	65.4	0.0345857
7	7B	2020-12-15	T20	Asthma	Twin	Male	4.355	38.3	93	215	69	0.35	0.65	8	7	2.38806	2.38806	32.9009	34	6	12	32	60	0.42	0.79	231.5	79.9	0.0283092
7	7B	2020-12-15	T25	Asthma	Twin	Male	4.355	38.4	94	227	75	0.36	0.7	8	7	3.14581	3.14581	41.896	36	5	10	32	58	0.5	0.71	68.8	93.6	0.0225797
7	7B	2020-12-15	T30	Asthma	Twin	Male	4.355	38.4	92	222	73	0.36	0.75	8	7	3.2147	3.2147	40.5989	34	5.7	11	27	55	0.64	0.83	50.7	95.8	0.0254841
7	7B	2020-12-15	T35	Asthma	Twin	Male	4.355	38.4	90	215	70	0.36	0.75	8	7	3.49024	3.49024	44.0788	34	5.7	10	27	55	0.73	0.4	71.1	91.1	0.0267988
7	7B	2020-12-15	T40	Asthma	Twin	Male	4.355	38.4	90	213	67	0.36	0.75	8	7	5.00574	5.00574	62.0689	34	5.5	10	27	54	0.69	0.63	87.7	85.9	0.0287443
7	7B	2020-12-15	T45	Asthma	Twin	Male	4.355	38.5	90	210	67	0.35	0.75	8	7	3.76579	3.76579	47.5587	32	5.5	10	27	55	0.69	0.74	68.5	88	0.0296273
8	8A	2020-12-16	T5	Asthma+beta	Twin	Female	3.655	38.3	95	158	53	0.4	0.8	8	7	7.93434	7.93434	108.541	27	6	15	35	50	1.52	1.13	59.6	94	0.0385005
8	8A	2020-12-16	T10	Asthma+beta	Twin	Female	3.655	38.2	98	169	57	0.35	0.8	8	7	8.59097	8.59097	124.575	26	5.5	13	28	53	1.82	0.87	61.9	82.5	0.0423936
8	8A	2020-12-16	T15	Asthma+beta	Twin	Female	3.655	37.9	89	174	54	0.35	0.8	8	7	8.04378	8.04378	114.439	24	5	9.5	30	52	2.95	1.52	70.8	94.3	0.0407864
8	8A	2020-12-16	T20	Asthma+beta	Twin	Female	3.655	37.8	89	179	51	0.35	0.96	8	7	8.29001	8.29001	102.066	18	4.5	8	30	45	4.23	0.32	#NULL!	69.4	0.0901318
8	8A	2020-12-16	T25	Asthma+beta	Twin	Female	3.655	37.7	90	174	50	0.35	0.96	8	7	8.80985	8.80985	110.876	17	4.5	7	35	46	5.57	0.18	50.3	84.9	0.0778409
8	8A	2020-12-16	T30	Asthma+beta	Twin	Female	3.655	37.7	88	196	48	0.35	0.96	8	7	9.74008	9.74008	122.584	18	5	6.5	37	46	7.03	0.18	52.7	81.6	0.077874
8	8A	2020-12-16	T35	Asthma+beta	Twin	Female	3.655	37.7	89	203	48	0.35	0.96	8	7	8.61833	8.61833	108.466	18	5	7	45	46	5.19	0.34	22.4	54.5	0.116597
8	8A	2020-12-16	T40	Asthma+beta	Twin	Female	3.655	37.7	88	210	47	0.35	0.95	8	7	9.60328	9.60328	120.862	18	5	7	45	46	8.26	0.16	#NULL!	#NULL!	#NULL!
8	8A	2020-12-16	T45	Asthma+beta	Twin	Female	3.655	37.7	88	212	47	0.35	0.95	8	7	10.342	10.342	130.159	17	5	7	45	46	8	0.19	48.6	77.6	0.0887121
8	8B	2020-12-16	T5	Asthma+beta	Twin	Male	3.695	39	95	185	71	0.38	0.63	8	7	9.87821	9.87821	160.404	34	6	15	41	60	1.61	1.72	46	67.8	0.0333614
8	8B	2020-12-16	T10	Asthma+beta	Twin	Male	3.695	39.1	97	184	73	0.38	0.63	8	7	8.17321	8.17321	132.718	23	5	8	25	60	3.57	0.83	45.3	69.3	0.0507723
8	8B	2020-12-16	T15	Asthma+beta	Twin	Male	3.695	39.4	90	189	69	0.35	0.76	8	7	8.17321	8.17321	119.446	20	5.5	8	25	54	4.1	0.45	43.2	80.4	0.0603623
8	8B	2020-12-16	T20	Asthma+beta	Twin	Male	3.695	39.2	90	195	64	0.35	0.76	8	7	7.92963	7.92963	115.886	24	5.5	11	25	54	3.35	0.76	44.4	72.7	0.0523219
8	8B	2020-12-16	T25	Asthma+beta	Twin	Male	3.695	39.5	92	171	66	0.35	0.76	8	7	9.03924	9.03924	132.103	20	5.5	11	23	54	2.95	0.93	16.8	72.3	0.0671249
8	8B	2020-12-16	T30	Asthma+beta	Twin	Male	3.695	39.1	92	176	72	0.35	0.76	8	7	9.03924	9.03924	132.103	21	5.5	11	25	54	3.75	0.81	134.5	95.1	0.0477395
8	8B	2020-12-16	T35	Asthma+beta	Twin	Male	3.695	39	92	199	66	0.35	0.76	8	7	8.2544	8.2544	120.633	20	5.5	10	25	54	4.83	0.78	129.4	62.1	0.0781502
8	8B	2020-12-16	T40	Asthma+beta	Twin	Male	3.695	39.3	93	182	60	0.35	0.76	8	7	9.36401	9.36401	136.849	21	5.5	9.5	23	54	4.32	0.86	81.6	76.2	0.0595804
8	8B	2020-12-16	T45	Asthma+beta	Twin	Male	3.695	39.5	92	176	60	0.35	0.76	8	7	8.49797	8.49797	124.192	21	5.5	9.5	23	54	4.23	0.83	63.7	77.9	0.0582802
15	15A	2020-12-15	T5	Asthma+beta	Single	Female	4.34	39.4	90	201	75	0.35	0.67	8	7	3.45622	3.45622	47.7819	35	6	11	40	60	0.85	0.92	52.8	80	0.0272989
15	15A	2020-12-15	T10	Asthma+beta	Single	Female	4.34	39.4	91	221	77	0.35	0.67	8	7	5.02304	5.02304	69.443	35	6	10	30	60	1.23	0.82	62	76.4	0.0285852
15	15A	2020-12-15	T15	Asthma+beta	Single	Female	4.34	39.2	91	227	81	0.35	0.67	8	7	5.25346	5.25346	72.6284	35	6	10	33	60	1.27	0.86	80.4	68.4	0.0319285
15	15A	2020-12-15	T20	Asthma+beta	Single	Female	4.34	39.1	92	228	80	0.4	0.6	8	7	5.87558	5.87558	81.2292	34	6	10	33	60	1.62	0.82	84.1	65.8	0.0343755
15	15A	2020-12-15	T25	Asthma+beta	Single	Female	4.34	39.1	93	223	72	0.4	0.6	8	7	6.65899	6.65899	92.0597	33	6	9	28	60	2.7	0.54	73	69.7	0.0336539
15	15A	2020-12-15	T30	Asthma+beta	Single	Female	4.34	39.2	93	222	67	0.4	0.6	8	7	7.1659	7.1659	99.0677	31	6	9	24	60	2.49	0.51	16.3	64.6	0.0392157
15	15A	2020-12-15	T35	Asthma+beta	Single	Female	4.34	39.2	92	224	65	0.4	0.6	8	7	6.2212	6.2212	86.0073	30	6	9	21	60	2.11	0.6	51.1	74.9	0.0352322
15	15A	2020-12-15	T40	Asthma+beta	Single	Female	4.34	39.2	91	229	64	0.4	0.6	8	7	6.6129	6.6129	91.4226	30	6	9	21	60	2.03	0.59	48.4	79.2	0.0333193
15	15A	2020-12-15	T45	Asthma+beta	Single	Female	4.34	39.3	91	230	62	0.4	0.6	8	7	6.56682	6.56682	90.7855	30	6	9	21	60	2.38	0.56	52.2	81.3	0.0324587
22	22A	2020-12-17	T5	Asthma+beta	Twin	Male	3.95	38.2	91	209	72	0.35	0.65	8	7	5.08861	5.08861	77.2953	28	6	10	39	60	1.08	0.59	51.8	82.4	0.0349367
22	22A	2020-12-17	T10	Asthma+beta	Twin	Male	3.95	38.4	97	241	74	0.35	0.66	8	7	5.36709	5.36709	81.5254	27	5.5	10	32	60	0.94	0.55	54	75.1	0.0392242
22	22A	2020-12-17	T15	Asthma+beta	Twin	Male	3.95	38.4	94	239	77	0.35	0.66	8	7	6.07595	6.07595	92.2929	26	5.5	10	30	60	1.29	0.57	#NULL!	#NULL!	#NULL!
22	22A	2020-12-17	T20	Asthma+beta	Twin	Male	3.95	38.4	98	200	70	0.35	0.66	8	7	6.43038	6.43038	97.6767	22	5	8.5	29	60	1.88	0.74	44.9	68.9	0.054071
22	22A	2020-12-17	T25	Asthma+beta	Twin	Male	3.95	38.4	93	230	68	0.35	0.66	8	7	6.37975	6.37975	96.9075	22	5	9	23	60	1.98	0.61	45.3	61.6	0.0604787
22	22A	2020-12-17	T30	Asthma+beta	Twin	Male	3.95	38.5	91	240	67	0.35	0.66	8	7	6.32911	6.32911	96.1384	21	5	9	23	60	2.06	0.71	43.3	67	0.0590796
22	22A	2020-12-17	T35	Asthma+beta	Twin	Male	3.95	38.6	90	249	67	0.35	0.66	8	7	6.70886	6.70886	101.907	21	5	9	23	60	1.97	0.73	17.3	64.1	0.0617525
22	22A	2020-12-17	T40	Asthma+beta	Twin	Male	3.95	38.6	89	253	67	0.35	0.66	8	7	5.97468	5.97468	90.7547	21	5.1	8.8	23	60	1.92	0.69	91.6	78.5	0.0507418
22	22A	2020-12-17	T45	Asthma+beta	Twin	Male	3.95	38.7	90	255	66	0.35	0.66	8	7	6.25316	6.25316	94.9848	20	5	8.5	23	60	1.93	0.77	101.1	78.8	0.0535815
22	22B	2020-12-17	T5	Asthma+beta	Twin	Female	4.47	38.7	95	187	75	0.35	0.77	8	7	2.46085	2.46085	30.2789	22	5.5	9.5	28	55	0.93	1.04	68.8	79.7	0.0525386
22	22B	2020-12-17	T10	Asthma+beta	Twin	Female	4.47	38.9	98	192	61	0.4	0.85	8	7	4.98881	4.98881	53.5712	20	5	8	26	48	1.22	0.51	111.8	64.2	0.0822084
22	22B	2020-12-17	T15	Asthma+beta	Twin	Female	4.47	38.8	92	238	68	0.4	0.85	8	7	6.42058	6.42058	71.8186	27	5	9	29	50	1	0.6	66.6	71.3	0.0484508
22	22B	2020-12-17	T20	Asthma+beta	Twin	Female	4.47	38.8	92	195	62	0.4	0.85	8	7	6.06264	6.06264	65.1022	26	5	9	29	48	0.94	0.63	60.2	72.1	0.0522863
22	22B	2020-12-17	T25	Asthma+beta	Twin	Female	4.47	39	90	194	60	0.4	0.85	8	7	5.36913	5.36913	57.6551	23	5	8	29	48	0.94	0.55	55.6	70.1	0.0627411
22	22B	2020-12-17	T30	Asthma+beta	Twin	Female	4.47	39	90	213	66	0.4	0.85	8	7	4.6085	4.6085	49.4873	22	5	8	30	48	0.88	0.5	54.2	73.6	0.0632726
22	22B	2020-12-17	T35	Asthma+beta	Twin	Female	4.47	39	90	232	61	0.4	0.85	8	7	5.01119	5.01119	53.8114	21	5	7	30	48	1.31	0.26	60.6	71.6	0.069105
22	22B	2020-12-17	T40	Asthma+beta	Twin	Female	4.47	38.9	90	231	61	0.4	0.85	8	7	5.50336	5.50336	59.0964	24	5	8	30	48	1.1	0.49	22.2	67.5	0.0617284
22	22B	2020-12-17	T45	Asthma+beta	Twin	Female	4.47	38.9	93	216	61	0.4	0.85	8	7	5.01119	5.01119	53.8114	25	5	8	33	48	1.55	0.32	81.6	73.3	0.0540018
30	30A	2020-12-16	T5	Asthma+beta	Single	Male	5.625	40.8	97	249	84	0.35	0.7	8	7	5.49333	5.49333	55.6658	26	6	10	29	57	1.83	0.86	98.7	62.1	0.0536769
30	30A	2020-12-16	T10	Asthma+beta	Single	Male	5.625	41.1	96	248	93	0.35	0.7	8	7	4.71111	4.71111	47.7393	25	6	10	39	57	1.83	0.76	34.9	71.3	0.0492114
30	30A	2020-12-16	T15	Asthma+beta	Single	Male	5.625	40.3	93	242	86	0.35	0.58	8	7	6.66667	6.66667	75.8519	23	5	10	35	64	2.81	0.71	57.1	64.8	0.0509045
30	30A	2020-12-16	T20	Asthma+beta	Single	Male	5.625	39	93	238	85	0.36	0.63	8	7	7.32444	7.32444	79.4295	26	5	11	35	61	2.65	0.76	50.4	67.6	0.0438821
30	30A	2020-12-16	T25	Asthma+beta	Single	Male	5.625	38.8	95	243	83	0.36	0.63	8	7	7.12889	7.12889	77.3088	26	5	11	30	61	2.73	0.72	48.3	66.3	0.0447426
30	30A	2020-12-16	T30	Asthma+beta	Single	Male	5.625	39	93	231	83	0.36	0.63	8	7	7.16444	7.16444	77.6944	25	5	11	25	61	2.82	0.81	43.2	61.7	0.0504822
30	30A	2020-12-16	T35	Asthma+beta	Single	Male	5.625	38.5	92	236	80	0.36	0.63	8	7	7.34222	7.34222	79.6223	25	5	11	25	61	3.43	0.82	41.4	60.8	0.0512295
30	30A	2020-12-16	T40	Asthma+beta	Single	Male	5.625	38.4	92	219	74	0.36	0.63	8	7	7.09333	7.09333	76.9233	25	5	12	25	61	2.99	0.85	54.4	66.9	0.0465584
30	30A	2020-12-16	T45	Asthma+beta	Single	Male	5.625	38.5	90	175	66	0.36	0.63	8	7	5.70667	5.70667	61.8856	24	5	8	27	61	3.7	0.56	#NULL!	68.2	0.0480746
36	36A	2020-12-15	T5	Control	Single	Male	4.505	39.4	91	173	55	0.38	0.65	8	7	4.43951	4.43951	59.1278	35	6	12	25	60	0.74	0.81	73.6	85.9	0.0254238
36	36A	2020-12-15	T10	Control	Single	Male	4.505	39.3	93	179	58	0.38	0.65	8	7	4.26193	4.26193	56.7627	35	6	12	55	60	0.65	0.89	73.5	99.6	0.0219268
36	36A	2020-12-15	T15	Control	Single	Male	4.505	38.8	90	179	61	0.38	0.65	8	7	4.95006	4.95006	65.9275	35	6	12	30	60	0.86	0.87	62.4	102.3	0.0213481
36	36A	2020-12-15	T20	Control	Single	Male	4.505	38.7	90	177	63	0.38	0.65	8	7	5.4606	5.4606	72.7272	33	6	12	30	60	1	0.77	68	92.2	0.0254412
36	36A	2020-12-15	T25	Control	Single	Male	4.505	38.7	90	176	67	0.35	0.7	8	7	6.01554	6.01554	76.1122	34	5.5	10	35	57	1.17	0.93	65.8	72.7	0.0321758
36	36A	2020-12-15	T30	Control	Single	Male	4.505	38.7	90	185	67	0.35	0.7	8	7	5.4606	5.4606	69.0908	34	5.5	10	35	57	1.06	1	49.6	84.9	0.0275522
36	36A	2020-12-15	T35	Control	Single	Male	4.505	38.6	91	189	70	0.35	0.7	8	7	5.72697	5.72697	72.4611	34	5.5	10	35	57	1.12	0.9	45.8	88	0.0265816
36	36A	2020-12-15	T40	Control	Single	Male	4.505	38.8	91	183	70	0.35	0.66	8	7	5.66038	5.66038	75.3879	35	5	10	32	60	1.2	0.85	47.9	89.9	0.0234829
36	36A	2020-12-15	T45	Control	Single	Male	4.505	38.9	90	174	69	0.35	0.66	8	7	5.61598	5.61598	74.7967	35	5	10	35	60	1.19	0.83	47.8	85.8	0.024605
45	45A	2020-12-16	T5	Control	Single	Male	5.05	38	92	199	57	0.38	0.63	8	7	3.24752	3.24752	38.5845	36	5.5	12	40	60	0.7	0.61	30.9	81.9	0.0253541
45	45A	2020-12-16	T10	Control	Single	Male	5.05	38	94	200	60	0.38	0.63	8	7	5.18812	5.18812	61.641	35	5	11	35	60	1	0.85	42.9	106.9	0.0197485
45	45A	2020-12-16	T15	Control	Single	Male	5.05	37.8	90	199	62	0.35	0.65	8	7	5.42574	5.42574	67.6875	34	6	12	35	63	1.07	0.85	68.1	99.4	0.021672
45	45A	2020-12-16	T20	Control	Single	Male	5.05	37.5	90	192	66	0.35	0.65	8	7	5.42574	5.42574	65.5387	28	5	10	31	61	1.41	0.64	56.5	99.8	0.0271391
45	45A	2020-12-16	T25	Control	Single	Male	5.05	37.3	88	188	66	0.35	0.65	8	7	5.34653	5.34653	63.5232	34	5	10	33	60	1.4	0.63	#NULL!	#NULL!	#NULL!
45	45A	2020-12-16	T30	Control	Single	Male	5.05	37	94	186	66	0.35	0.65	8	7	5.66337	5.66337	67.2875	34	5	10	39	60	1.54	0.63	#NULL!	#NULL!	#NULL!
45	45A	2020-12-16	T35	Control	Single	Male	5.05	36.9	95	195	70	0.35	0.65	8	7	5.56436	5.56436	66.1112	30	5	10	39	60	1.46	0.8	62.7	89.8	0.0282108
45	45A	2020-12-16	T40	Control	Single	Male	5.05	36.8	91	183	67	0.4	0.75	8	7	5.34653	5.34653	56.1121	30	4.5	10	30	53	1.37	0.77	66.1	95.6	0.029411
45	45A	2020-12-16	T45	Control	Single	Male	5.05	36.8	93	173	67	0.4	0.73	8	7	6.47525	6.47525	67.958	28	5	10	30	53	0.72	0.74	62.2	108.1	0.0288373
47	47A	2020-12-16	T5	Asthma	Twin	Female	4.055	38.5	98	#NULL!	53	0.35	0.65	8	7	8.43403	8.43403	124.795	30	6	11	33	60	1.68	0.75	58.6	110.5	0.0238813
47	47A	2020-12-16	T10	Asthma	Twin	Female	4.055	38.4	100	128	57	0.35	0.65	8	7	8.08878	8.08878	119.686	29	6	11	28	60	2.25	0.67	28	62.3	0.0441994
47	47A	2020-12-16	T15	Asthma	Twin	Female	4.055	38.1	96	142	57	0.35	0.65	8	7	10.7275	10.7275	158.73	29	5.5	11	23	60	2.25	0.76	61.8	92.7	0.0290727
47	47A	2020-12-16	T20	Asthma	Twin	Female	4.055	37.8	91	162	58	0.35	0.65	8	7	9.44513	9.44513	139.755	28	6	10	21	60	2.29	0.75	65.5	98.9	0.0291081
47	47A	2020-12-16	T25	Asthma	Twin	Female	4.055	37.6	91	174	60	0.35	0.8	8	7	8.92725	8.92725	116.682	28	6	10	23	53	2.22	0.79	54.6	96.6	0.0337371
47	47A	2020-12-16	T30	Asthma	Twin	Female	4.055	37.5	92	178	60	0.35	0.73	8	7	8.03946	8.03946	109.043	27	5.5	10	23	55	2.42	0.76	57.9	111.3	0.0288727
47	47A	2020-12-16	T35	Asthma	Twin	Female	4.055	37.4	92	176	61	0.35	0.73	8	7	8.06412	8.06412	109.378	27	5.5	10	21	55	2.41	0.76	53.3	98.2	0.0327243
47	47A	2020-12-16	T40	Asthma	Twin	Female	4.055	37.4	90	181	63	0.35	0.73	8	7	8.11344	8.11344	110.047	27	5.5	10	21	55	2.76	0.82	78.1	106.5	0.030174
47	47A	2020-12-16	T45	Asthma	Twin	Female	4.055	37.3	90	171	61	0.35	0.73	8	7	7.39827	7.39827	100.346	28	5.7	10	21	55	2.37	0.85	83.4	103.1	0.0300509
47	47B	2020-12-16	T5	Asthma	Twin	Male	4.46	38	97	163	59	0.38	0.63	8	7	6.92825	6.92825	93.2052	31	6	12	28	60	1.61	0.76	63.8	110.6	0.0229054
47	47B	2020-12-16	T10	Asthma	Twin	Male	4.46	38.1	93	185	60	0.38	0.63	8	7	6.90583	6.90583	92.9035	29	6	11	23	60	1.49	0.74	72.1	105.4	0.0261255
47	47B	2020-12-16	T15	Asthma	Twin	Male	4.46	38	93	182	59	0.38	0.63	8	7	7.10762	7.10762	95.6183	28	5.4	10	23	60	1.77	0.72	23.6	56.6	0.0495117
47	47B	2020-12-16	T20	Asthma	Twin	Male	4.46	37.8	92	187	59	0.38	0.63	8	7	7.48879	7.48879	100.746	28	5.5	11	21	60	1.84	0.69	129.3	63.1	0.0446088
47	47B	2020-12-16	T25	Asthma	Twin	Male	4.46	37.7	91	188	58	0.38	0.63	8	7	7.42152	7.42152	99.8411	28	5.5	10	21	60	1.79	0.71	109.4	69.5	0.0405009
47	47B	2020-12-16	T30	Asthma	Twin	Male	4.46	37.6	90	187	56	0.38	0.63	8	7	6.39013	6.39013	85.9659	28	5	10	21	60	1.37	0.74	68.8	70.8	0.038893
47	47B	2020-12-16	T35	Asthma	Twin	Male	4.46	37.5	90	183	56	0.38	0.63	8	7	6.90583	6.90583	92.9035	27	5.5	10	21	60	1.63	0.75	47.1	75.9	0.0388108
47	47B	2020-12-16	T40	Asthma	Twin	Male	4.46	37.5	90	181	57	0.38	0.63	8	7	6.63677	6.63677	89.2839	27	5.5	11	21	60	1.53	0.74	53.6	79.7	0.0369603
47	47B	2020-12-16	T45	Asthma	Twin	Male	4.46	37.4	90	175	55	0.38	0.63	8	7	7.10762	7.10762	95.6183	27	5.5	10	21	60	1.7	0.76	57.6	73.2	0.0402423
52	52A	2020-12-17	T5	Asthma	Twin	Male	3.62	37.9	100	140	56	0.34	0.64	8	7	3.53591	3.53591	58.6063	28	6	11	23	60	0.64	0.63	54.6	72.7	0.0395982
52	52A	2020-12-17	T10	Asthma	Twin	Male	3.62	37.9	100	136	54	0.34	0.64	8	7	3.45304	3.45304	57.2327	28	5.9	10	21	60	0.76	0.66	5.1	80.3	0.0356882
52	52A	2020-12-17	T15	Asthma	Twin	Male	3.62	37.7	100	141	53	0.34	0.76	8	7	3.59116	3.59116	54.5618	26	5.5	10	21	55	0.8	0.68	51.2	85.4	0.0394647
52	52A	2020-12-17	T20	Asthma	Twin	Male	3.62	37.3	100	131	52	0.34	0.76	8	7	5.16575	5.16575	78.4851	25	5.5	9.5	21	55	0.71	0.84	21.1	67.5	0.0524907
52	52A	2020-12-17	T25	Asthma	Twin	Male	3.62	37.1	99	148	54	0.34	0.76	8	7	6.04972	6.04972	91.9157	26	5.5	9.5	21	55	0.95	0.77	91.3	68.5	0.0492013
52	52A	2020-12-17	T30	Asthma	Twin	Male	3.62	36.9	100	166	55	0.34	0.76	8	7	3.64641	3.64641	54.3939	25	5.8	9.6	21	54	0.9	0.79	63.8	61.8	0.0593062
52	52A	2020-12-17	T35	Asthma	Twin	Male	3.62	36.8	99	179	54	0.34	0.76	8	7	6.74033	6.74033	100.546	26	5.8	10	21	54	0.95	0.87	66	76.4	0.0455979
52	52A	2020-12-17	T40	Asthma	Twin	Male	3.62	36.6	99	190	55	0.34	0.85	8	7	7.62431	7.62431	105.308	24	5.5	9	21	50	1.62	1.1	60.3	72.4	0.0567418
52	52A	2020-12-17	T45	Asthma	Twin	Male	3.62	36.6	98	198	58	0.34	0.86	8	7	7.54144	7.54144	104.163	23	5.5	9	21	50	1.29	1.89	61.4	71.2	0.0609952
52	52B	2020-12-17	T5	Asthma	Twin	Male	5.4	37.1	95	150	54	0.35	0.66	8	7	3.25926	3.25926	36.214	30	6	11	39	60	0.89	0.8	57.9	72	0.0366512
52	52B	2020-12-17	T10	Asthma	Twin	Male	5.4	37.3	94	203	72	0.35	0.66	8	7	2.96296	2.96296	32.9218	26	5	9.5	36	60	1	0.8	63.1	58.6	0.0514654
52	52B	2020-12-17	T15	Asthma	Twin	Male	5.4	37.2	91	190	68	0.34	0.66	8	7	3.48148	3.48148	38.6831	28	5	10	34	60	0.89	0.67	58.7	72.5	0.037981
52	52B	2020-12-17	T20	Asthma	Twin	Male	5.4	37.3	90	196	71	0.34	0.66	8	7	1.55556	1.55556	17.284	27	5	9.6	34	60	0.59	0.69	56.8	77.1	0.0373384
52	52B	2020-12-17	T25	Asthma	Twin	Male	5.4	37.2	91	198	72	0.34	0.66	8	7	2.74074	2.74074	30.4527	24	4.5	9	33	60	0.9	0.76	16	62.2	0.0522165
52	52B	2020-12-17	T30	Asthma	Twin	Male	5.4	37.1	90	204	72	0.34	0.66	8	7	4.48148	4.48148	49.7942	25	5	10	34	60	0.81	0.59	79.2	60.9	0.0519978
52	52B	2020-12-17	T35	Asthma	Twin	Male	5.4	37	90	207	76	0.34	0.66	8	7	4.66667	4.66667	51.8519	26	5.5	10	33	60	0.59	0.75	96.4	58.7	0.0526308
52	52B	2020-12-17	T40	Asthma	Twin	Male	5.4	37	90	210	87	0.34	0.66	8	7	3.92593	3.92593	43.6214	24	4.5	8.5	33	60	0.83	0.73	79.2	57.4	0.056583
52	52B	2020-12-17	T45	Asthma	Twin	Male	5.4	36.9	92	209	82	0.34	0.66	8	7	4.68519	4.68519	52.0576	23	4.5	8.5	33	60	0.89	0.7	74.7	61.8	0.0553952
57	57A	2020-12-16	T5	Asthma	Single	Female	4.735	39	97	131	63	0.35	0.65	8	7	5.08976	5.08976	64.4953	29	6	11	27	60	1.28	0.66	73.5	62.2	0.0442705
57	57A	2020-12-16	T10	Asthma	Single	Female	4.735	39	92	130	66	0.35	0.65	8	7	6.18796	6.18796	78.4113	25	5	10	27	60	1.84	0.78	97.1	53.2	0.0595238
57	57A	2020-12-16	T15	Asthma	Single	Female	4.735	38.9	94	129	73	0.35	0.7	8	7	6.58923	6.58923	79.3212	25	4.7	9.4	27	57	1.89	0.75	82.1	62.6	0.0524612
57	57A	2020-12-16	T20	Asthma	Single	Female	4.735	39	92	135	75	0.35	0.7	8	7	6.52587	6.52587	78.5585	25	5	9.2	27	57	1.97	0.72	73.1	61.2	0.0544662
57	57A	2020-12-16	T25	Asthma	Single	Female	4.735	#NULL!	98	130	54	0.35	0.76	8	7	6.3358	6.3358	72.2562	25	5.5	12	27	54	2.08	0.83	60.5	68.1	0.0529917
57	57A	2020-12-16	T30	Asthma	Single	Female	4.735	38.7	91	194	78	0.35	0.76	8	7	3.88596	3.88596	44.3171	21	5.5	9	27	54	1.57	0.79	22.7	58.3	0.0778735
57	57A	2020-12-16	T35	Asthma	Single	Female	4.735	38	93	194	80	0.35	0.65	8	7	4.32946	4.32946	54.8612	20	5	9	27	60	1.9	0.83	85.6	75.1	0.0562213
57	57A	2020-12-16	T40	Asthma	Single	Female	4.735	37.9	95	186	70	0.35	0.65	8	7	5.15312	5.15312	65.2982	22	5	10	27	60	1.96	0.8	88.3	89.1	0.0418125
57	57A	2020-12-16	T45	Asthma	Single	Female	4.735	37.8	95	182	69	0.35	0.65	8	7	4.81521	4.81521	61.0163	20	4.5	8.5	27	60	2.06	0.78	71.7	73.8	0.0553661
60	60A	2020-12-17	T5	Asthma	Twin	Female	3.85	38.3	91	196	66	0.37	0.63	8	7	5.92208	5.92208	92.2921	31	6	11	45	60	1.14	0.57	66.3	86.1	0.0294232
60	60A	2020-12-17	T10	Asthma	Twin	Female	3.85	38.5	92	189	69	0.37	0.63	8	7	6.33766	6.33766	98.7688	31	6	11	45	60	1.21	0.63	71.5	82.4	0.0307443
60	60A	2020-12-17	T15	Asthma	Twin	Female	3.85	38.5	94	185	69	0.37	0.63	8	7	6.1039	6.1039	95.1257	28	5	10	40	60	1.26	0.54	65.5	97.5	0.0282423
60	60A	2020-12-17	T20	Asthma	Twin	Female	3.85	38.5	93	185	69	0.37	0.63	8	7	6.23377	6.23377	97.1496	28	5	10	40	60	1.27	0.57	66	93.2	0.0295453
60	60A	2020-12-17	T25	Asthma	Twin	Female	3.85	38.4	92	185	67	0.37	0.63	8	7	7.01299	7.01299	109.293	27	4.9	9.9	40	60	1.5	0.6	69.6	86.1	0.0332841
60	60A	2020-12-17	T30	Asthma	Twin	Female	3.85	38.3	92	184	69	0.37	0.63	8	7	6.23377	6.23377	97.1496	28	5	10	40	60	1.29	0.58	68.5	100.3	0.0274539
60	60A	2020-12-17	T35	Asthma	Twin	Female	3.85	38.2	91	184	68	0.37	0.63	8	7	5.37662	5.37662	83.7915	27	5	10	40	60	1.06	0.6	18	67.9	0.0423975
60	60A	2020-12-17	T40	Asthma	Twin	Female	3.85	38.1	91	184	68	0.37	0.63	8	7	5.35065	5.35065	83.3867	27	5	9.5	40	60	1.07	0.6	76.9	94.4	0.0304956
60	60A	2020-12-17	T45	Asthma	Twin	Female	3.85	38	91	184	66	0.37	0.63	8	7	5.63636	5.63636	87.8394	27	5	9.5	40	60	1.17	0.58	82	94.1	0.0305929
60	60B	2020-12-17	T5	Asthma	Twin	Male	4.13	37.9	93	162	61	0.37	0.63	8	7	5.63636	5.63636	81.8842	29	5.5	11	27	60	#NULL!	#NULL!	57.2	95	0.0283688
60	60B	2020-12-17	T10	Asthma	Twin	Male	4.13	37.8	88	161	63	0.37	0.63	8	7	4.09201	4.09201	59.4481	23	4.5	9	40	60	0.46	0.51	#NULL!	#NULL!	#NULL!
60	60B	2020-12-17	T15	Asthma	Twin	Male	4.13	37.5	88	173	64	0.37	0.63	8	7	6.82809	6.82809	99.1974	23	5	8.5	50	60	0.62	0.64	77.8	82.9	0.0424429
60	60B	2020-12-17	T20	Asthma	Twin	Male	4.13	37.4	90	192	68	0.37	0.71	8	7	4.74576	4.74576	64.3493	24	5	8.5	54	56	0.62	0.58	60.5	86.6	0.0412405
60	60B	2020-12-17	T25	Asthma	Twin	Male	4.13	37.4	90	189	70	0.37	0.71	8	7	4.79419	4.79419	65.006	20	5	8	45	56	0.88	0.75	74.2	82.3	0.0549673
60	60B	2020-12-17	T30	Asthma	Twin	Male	4.13	37.5	93	205	71	0.37	0.71	8	7	4.16465	4.16465	56.4698	21	5	7.5	21	56	0.89	0.46	83.3	83.6	0.0507305
60	60B	2020-12-17	T35	Asthma	Twin	Male	4.13	37.5	92	203	66	0.37	0.71	8	7	4.23729	4.23729	57.4548	19	4.5	8	21	56	1.05	0.53	73.6	88.8	0.0527005
60	60B	2020-12-17	T40	Asthma	Twin	Male	4.13	37.3	92	206	66	0.37	0.71	8	7	3.99516	3.99516	54.1716	20	4.5	8	21	56	0.87	0.74	15.6	68	0.0643806
60	60B	2020-12-17	T45	Asthma	Twin	Male	4.13	#NULL!	92	208	66	0.37	0.71	8	7	4.0678	4.0678	55.1566	21	4.5	8	21	56	0.9	0.74	116.9	86.6	0.0474891
61	61A	2021-10-28	T5	Asthma	Single	Female	5.11	38.3	95	199	36	0.3	0.9	8	32	11.3	2.21135	110.568	28	4.6	#NULL!	60	50	0.58	0.77	169.7	74.7	0.0434788
61	61A	2021-10-28	T10	Asthma	Single	Female	5.11	37.8	89	193	43	0.3	0.9	8	32	10.4	2.03523	111.937	29	5	#NULL!	53	55	0.47	0.81	155.9	75.5	0.0381296
61	61A	2021-10-28	T15	Asthma	Single	Female	5.11	37.6	87	195	48	0.3	0.9	8	32	10.6	2.07436	114.09	28	5	#NULL!	55	55	0.53	0.79	130.3	68.8	0.0436621
61	61A	2021-10-28	T20	Asthma	Single	Female	5.11	37.4	89	191	43	0.3	0.9	8	32	7	1.36986	68.4932	25	4.8	#NULL!	53	50	0.46	0.93	137.4	82.2	0.045771
61	61A	2021-10-28	T25	Asthma	Single	Female	5.11	37.3	88	196	55	0.3	0.9	8	32	7	1.36986	68.4932	26	4.8	#NULL!	53	50	0.44	0.86	119	76.2	0.047046
61	61A	2021-10-28	T30	Asthma	Single	Female	5.11	37.3	86	197	55	0.3	0.9	8	32	9	1.76125	88.0626	26	4.8	#NULL!	54	50	0.49	0.86	113.8	73.3	0.0489073
61	61A	2021-10-28	T35	Asthma	Single	Female	5.11	37.2	86	193	57	0.3	0.9	8	32	5.9	1.1546	69.2759	26	5.5	#NULL!	53	60	0.37	0.73	107.7	79.2	0.039008
61	61A	2021-10-28	T40	Asthma	Single	Female	5.11	37.1	86	192	57	0.3	0.9	8	32	4.6	0.900196	54.0117	25	5.7	#NULL!	54	60	0.2	0.5	103.6	78.8	0.0416437
61	61A	2021-10-28	T45	Asthma	Single	Female	5.11	37.2	85	191	51	0.3	0.9	8	3.7	26	5.08806	305.284	26	5.8	#NULL!	54	60	0.33	0.6	23.5	62.3	0.0503261
62	62A	2021-11-12	T5	Control	Single	Female	5.2	37.9	94	190	36	0.3	0.8	8	32	#NULL!	#NULL!	#NULL!	#NULL!	#NULL!	#NULL!	#NULL!	#NULL!	#NULL!	#NULL!	76.3	70.2	#NULL!
62	62A	2021-11-12	T10	Control	Single	Female	5.2	37.8	94	183	42	0.3	0.8	8	32	#NULL!	#NULL!	#NULL!	28	5	#NULL!	48	55	#NULL!	#NULL!	132.6	74.1	0.0405392
62	62A	2021-11-12	T15	Control	Single	Female	5.2	37	91	184	40	0.3	0.8	8	32	24.2	4.65385	255.962	28	5	#NULL!	49	55	1.32	0.65	132.2	69.3	0.0433471
62	62A	2021-11-12	T20	Control	Single	Female	5.2	36.8	89	176	53	0.3	0.8	8	32	26.2	5.03846	277.115	28	5	#NULL!	49	55	1.99	0.63	133.9	76.6	0.0392161
62	62A	2021-11-12	T25	Control	Single	Female	5.2	36.6	89	177	51	0.3	0.8	8	32	27.2	5.23077	287.692	28	5	#NULL!	49	55	1.57	0.64	301.3	74.7	0.0402136
62	62A	2021-11-12	T30	Control	Single	Female	5.2	36.4	89	182	63	0.3	0.8	8	32	29.2	5.61538	308.846	28	5	#NULL!	49	55	1.82	0.64	64.5	79.2	0.0379287
62	62A	2021-11-12	T35	Control	Single	Female	5.2	36.4	88	185	67	0.3	0.8	8	32	30.1	5.78846	318.365	24	5	#NULL!	40	55	2.15	0.63	#NULL!	#NULL!	#NULL!
62	62A	2021-11-12	T40	Control	Single	Female	5.2	36.5	88	184	67	0.3	0.8	8	32	29.6	5.69231	313.077	24	5	#NULL!	40	55	2.11	0.71	61.9	71.3	0.0510009
62	62A	2021-11-12	T45	Control	Single	Female	5.2	36.4	88	182	68	0.3	0.8	8	32	30.8	5.92308	325.769	23	5	#NULL!	39	55	2.4	0.74	58.7	73.9	0.0519402
63	63A	2021-10-29	T5	Control	Twin	Male	4.615	38.8	76	210	57	0.3	0.7	8	30	9.2	1.9935	119.61	30	5	#NULL!	100	60	0.44	0.7	22.5	56.5	0.0448378
63	63A	2021-10-29	T10	Control	Twin	Male	4.615	39	77	220	47	0.3	0.7	8	30	13.3	2.88191	172.914	30	5	#NULL!	80	60	0.62	0.75	101.4	85.5	0.0296296
63	63A	2021-10-29	T15	Control	Twin	Male	4.615	39.2	90	210	46	0.3	0.7	8	30	11	2.38353	143.012	27	5.1	#NULL!	25	60	0.59	0.69	62.2	85.4	0.0338634
63	63A	2021-10-29	T20	Control	Twin	Male	4.615	38.9	87	205	43	0.3	0.7	8	30	11.9	2.57855	154.713	25	5	#NULL!	38	60	0.66	0.71	60.5	87.3	0.0362734
63	63A	2021-10-29	T25	Control	Twin	Male	4.615	38.8	90	206	51	0.3	0.7	8	30	11.4	2.47021	148.212	24	5	#NULL!	38	60	0.7	0.67	66.1	95.7	0.0348311
63	63A	2021-10-29	T30	Control	Twin	Male	4.615	38.6	89	205	56	0.3	0.7	8	30	11.4	2.47021	148.212	25	5.1	#NULL!	38	60	0.65	0.77	63	97.6	0.0326084
63	63A	2021-10-29	T35	Control	Twin	Male	4.615	38.7	88	203	58	0.3	0.7	8	30	12.2	2.64355	158.613	24	5	#NULL!	38	60	0.7	0.78	58.7	114.6	0.0290867
63	63A	2021-10-29	T40	Control	Twin	Male	4.615	38.5	87	200	58	0.3	0.7	8	30	11.9	2.57855	154.713	23	5	#NULL!	38	60	0.86	0.57	59.4	90.9	0.0387076
63	63A	2021-10-29	T45	Control	Twin	Male	4.615	38.4	86	196	62	0.3	0.7	8	30	8.2	1.77681	106.609	23	5	#NULL!	38	60	#NULL!	#NULL!	56.6	93.9	0.0374709
64	64A	2021-10-27	T5	Asthma	Twin	Male	5.03	38.1	100	235	29	0.4	0.6	8	30	11.2	2.22664	133.598	29	6	#NULL!	100	60	0.41	0.99	53.6	149.3	0.0184436
64	64A	2021-10-27	T10	Asthma	Twin	Male	5.03	38.2	100	229	44	0.4	0.6	8	30	15.8	3.14115	188.469	34	6	#NULL!	100	60	0.56	0.93	27.4	47.8	0.0473202
64	64A	2021-10-27	T15	Asthma	Twin	Male	5.03	38.1	92	227	48	0.4	0.6	8	30	16.4	3.26044	195.626	34	4.8	#NULL!	100	60	0.54	0.95	158.3	88.5	0.0245079
64	64A	2021-10-27	T20	Asthma	Twin	Male	5.03	38.1	92	208	40	0.3	1.1	8	30	18.1	3.59841	215.905	33	4	#NULL!	100	60	0.73	0.9	92.7	79.8	0.0273673
64	64A	2021-10-27	T25	Asthma	Twin	Male	5.03	38.1	92	206	42	0.3	1	8	30	17.5	3.47913	208.748	31	4.3	#NULL!	100	60	0.77	0.92	97.6	104.2	0.0227643
64	64A	2021-10-27	T30	Asthma	Twin	Male	5.03	38.3	94	203	44	0.3	1	7	30	17.8	3.53877	212.326	26	4	#NULL!	100	60	0.89	0.72	85.5	90.9	0.0316698
64	64A	2021-10-27	T35	Asthma	Twin	Male	5.03	38.1	93	199	46	0.3	1	7	30	18.2	3.61829	217.097	33	4.7	#NULL!	100	60	0.74	0.71	87.6	90.3	0.0247832
64	64A	2021-10-27	T40	Asthma	Twin	Male	5.03	35.6	93	196	50	0.3	0.9	7	30	18.4	3.65805	219.483	29	4.5	#NULL!	100	60	0.83	0.76	94.2	95.4	0.0270968
64	64A	2021-10-27	T45	Asthma	Twin	Male	5.03	35.2	94	193	50	0.3	1	7	30	21	4.17495	250.497	32	5.5	#NULL!	100	60	0.86	0.83	86.6	96.8	0.0246894
64	64B	2021-10-27	T5	Asthma	Twin	Male	5.46	38	100	165	35	0.3	0.9	8	35	1.5	0.274725	13.7363	25	4.7	#NULL!	100	50	0.33	0.88	77.4	90.7	0.0412772
64	64B	2021-10-27	T10	Asthma	Twin	Male	5.46	37.6	90	172	36	0.3	0.8	8	35	2.2	0.40293	22.1612	25	5.4	#NULL!	100	55	0.31	0.81	75.7	115.6	0.0304935
64	64B	2021-10-27	T15	Asthma	Twin	Male	5.46	37.3	91	172	40	0.3	0.8	8	35	2	0.3663	20.1465	25	5.5	#NULL!	80	55	0.2	0.82	14.2	#NULL!	#NULL!
64	64B	2021-10-27	T20	Asthma	Twin	Male	5.46	37.4	90	169	40	0.3	0.8	8	35	8.1	1.48352	81.5934	24	5.6	#NULL!	84	55	0.48	0.79	284.1	108.3	0.0346717
64	64B	2021-10-27	T25	Asthma	Twin	Male	5.46	36.9	91	169	42	0.3	0.8	8	35	6.9	1.26374	69.5055	24	5.6	#NULL!	84	55	0.43	0.79	73	85	0.0441758
64	64B	2021-10-27	T30	Asthma	Twin	Male	5.46	36.9	91	168	42	0.3	0.8	8	35	3.2	0.586081	32.2344	24	5.6	#NULL!	83	55	0.25	0.73	78.5	87.3	0.0430119
64	64B	2021-10-27	T35	Asthma	Twin	Male	5.46	37	92	169	41	0.3	0.8	8	35	3.5	0.641026	35.2564	23	5.7	#NULL!	80	55	0.28	0.8	87	85	0.0469846
64	64B	2021-10-27	T40	Asthma	Twin	Male	5.46	36.9	93	168	42	0.3	0.8	8	35	3.9	0.714286	39.2857	23	5.6	#NULL!	82	55	0.32	0.73	87.6	99.1	0.040068
64	64B	2021-10-27	T45	Asthma	Twin	Male	5.46	36.9	92	165	42	0.3	0.8	8	35	3.4	0.622711	34.2491	23	5.4	#NULL!	82	55	0.31	0.78	#NULL!	76.6	0.0512483
67	67A	2021-10-29	T5	Asthma+beta	Single	Female	5.465	39.5	94	210	66	0.3	0.7	8	37	33.7	6.16651	376.157	27	5.8	#NULL!	49	61	1.83	0.63	#NULL!	#NULL!	#NULL!
67	67A	2021-10-29	T10	Asthma+beta	Single	Female	5.465	39.1	88	220	69	0.3	0.7	8	37	32.3	5.91034	354.62	26	5.2	#NULL!	30	60	1.84	0.65	74.4	#NULL!	#NULL!
67	67A	2021-10-29	T15	Asthma+beta	Single	Female	5.465	39	89	231	72	0.3	0.7	8	37	24.4	4.46478	312.534	22	5.2	#NULL!	49	70	1.99	0.54	#NULL!	104	0.0310701
67	67A	2021-10-29	T20	Asthma+beta	Single	Female	5.465	39	88	237	81	0.3	0.9	8	37	29	5.3065	366.148	27	5.4	#NULL!	30	69	4.3	0.36	13	72.8	0.0350227
67	67A	2021-10-29	T25	Asthma+beta	Single	Female	5.465	38.9	89	239	81	0.3	0.9	8	37	20.4	3.73285	257.566	15	5.3	#NULL!	30	69	3.15	0.35	47.3	118	0.048115
67	67A	2021-10-29	T30	Asthma+beta	Single	Female	5.465	38.9	92	230	74	0.3	0.9	8	37	#NULL!	#NULL!	#NULL!	15	5.3	#NULL!	29	64	1.62	0.6	121	153.2	0.0399552
67	67A	2021-10-29	T35	Asthma+beta	Single	Female	5.465	38.7	89	247	75	0.3	0.9	8	37	#NULL!	#NULL!	#NULL!	13	5.3	#NULL!	25	62	2.67	0.43	146.1	156.5	0.0508612
67	67A	2021-10-29	T40	Asthma+beta	Single	Female	5.465	38.7	90	235	70	0.3	0.9	8	37	#NULL!	#NULL!	#NULL!	15	5.3	#NULL!	27	64	1.8	0.5	143.2	153.9	0.0397735
67	67A	2021-10-29	T45	Asthma+beta	Single	Female	5.465	38.7	90	240	68	0.3	0.9	8	37	#NULL!	#NULL!	#NULL!	13	5.2	#NULL!	27	60	2.68	0.47	142.9	144.9	0.0560363
69	69A	2021-11-12	T5	Control	Single	Male	4.565	38.4	96	164	22	0.3	0.8	8	28	16.5	3.61446	198.795	34	5	#NULL!	70	55	0.6	0.74	145.2	176.4	0.0135059
69	69A	2021-11-12	T10	Control	Single	Male	4.565	37.8	92	171	29	0.3	0.8	8	28	19.1	4.18401	230.12	34	5.1	#NULL!	52	55	0.69	0.79	145.3	198.9	0.0120196
69	69A	2021-11-12	T15	Control	Single	Male	4.565	37.5	87	173	33	0.3	0.8	8	28	21.5	4.70975	414.458	31	5.1	#NULL!	45	88	0.84	0.7	148.5	153.1	0.01089
69	69A	2021-11-12	T20	Control	Single	Male	4.565	37.2	85	174	37	0.3	0.8	8	28	23.7	5.19168	451.676	32	5.2	#NULL!	45	87	0.95	0.71	150.1	185	0.00880963
69	69A	2021-11-12	T25	Control	Single	Male	4.565	37.2	85	180	42	0.3	0.8	8	28	24.5	5.36692	375.685	32	5.2	#NULL!	45	70	1.01	0.65	16.5	72.4	0.0279777
69	69A	2021-11-12	T30	Control	Single	Male	4.565	36.7	87	178	43	0.3	0.8	8	28	25	5.47645	427.163	30	5	#NULL!	45	78	1.05	0.64	49.9	106.2	0.0183495
69	69A	2021-11-12	T35	Control	Single	Male	4.565	36.6	87	186	47	0.3	0.8	8	28	25.8	5.6517	350.405	30	5	#NULL!	45	62	1.05	0.67	77.4	87.4	0.0280505
69	69A	2021-11-12	T40	Control	Single	Male	4.565	36.9	88	176	47	0.3	0.8	8	28	25.3	5.54217	332.53	30	5	#NULL!	43	60	1.13	0.67	79.7	104.1	0.0243356
69	69A	2021-11-12	T45	Control	Single	Male	4.565	37	92	#NULL!	50	0.3	0.8	8	28	25.3	5.54217	437.831	29	5.3	#NULL!	45	79	1.2	0.67	75.9	106.3	0.019093
73	73A	2021-10-29	T5	Control	Twin	Male	5.11	38.2	93	203	34	0.3	0.7	8	35	6	1.17417	70.4501	32	5	#NULL!	100	60	#NULL!	#NULL!	#NULL!	#NULL!	#NULL!
73	73A	2021-10-29	T10	Control	Twin	Male	5.11	37.8	94	196	40	0.3	0.7	8	35	20.7	4.05088	372.681	29	5.2	#NULL!	89	92	0.95	0.72	#NULL!	#NULL!	#NULL!
73	73A	2021-10-29	T15	Control	Twin	Male	5.11	37.4	92	187	41	0.3	0.7	8	35	22.2	4.34442	382.309	29	5.2	#NULL!	48	88	1.03	0.71	97	128.9	0.0140757
73	73A	2021-10-29	T20	Control	Twin	Male	5.11	37.4	88	186	44	0.3	0.7	8	35	21.6	4.22701	257.847	29	5.1	#NULL!	48	61	1.07	0.58	101.7	116.5	0.0223733
73	73A	2021-10-29	T25	Control	Twin	Male	5.11	37.4	88	192	50	0.3	0.7	8	35	23.6	4.6184	281.722	27	5.1	#NULL!	40	61	1.35	0.58	92.9	#NULL!	#NULL!
73	73A	2021-10-29	T30	Control	Twin	Male	5.11	37.4	86	192	53	0.3	0.7	8	35	24	4.69667	263.014	26	5	#NULL!	40	56	1.4	0.63	24.3	56.6	0.05709
73	73A	2021-10-29	T35	Control	Twin	Male	5.11	37	86	191	52	0.3	0.7	8	35	24.89	4.87084	263.025	25	4.4	#NULL!	40	54	1.4	0.64	286.4	64.5	0.0529618
73	73A	2021-10-29	T40	Control	Twin	Male	5.11	37.1	86	188	53	0.3	0.7	8	35	25	4.89237	273.973	25	4.5	#NULL!	40	56	1.51	0.61	65.8	61.8	0.0535616
73	73A	2021-10-29	T45	Control	Twin	Male	5.11	36.1	86	181	51	0.3	0.7	8	35	24.5	4.79452	258.904	25	4.4	#NULL!	40	54	1.56	0.59	58.2	67	0.0509856
73	73B	2021-10-29	T5	Control	Twin	Male	4.575	37.4	94	168	42	0.3	0.7	8	#NULL!	#NULL!	#NULL!	#NULL!	#NULL!	#NULL!	#NULL!	#NULL!	#NULL!	#NULL!	#NULL!	59.8	80.2	#NULL!
73	73B	2021-10-29	T10	Control	Twin	Male	4.575	36.6	93	167	47	0.3	0.7	8	30	5.3	1.15847	69.5082	32	4.5	#NULL!	68	60	0.23	0.81	65.2	69.6	0.0330895
73	73B	2021-10-29	T15	Control	Twin	Male	4.575	36.1	91	169	50	0.3	0.7	8	30	5.5	1.20219	72.1311	32	5.1	#NULL!	40	60	0.24	0.83	86.7	71.5	0.0329287
73	73B	2021-10-29	T20	Control	Twin	Male	4.575	36.4	88	186	55	0.3	0.7	8	30	6.3	1.37705	82.623	31	5.1	#NULL!	40	60	0.3	0.8	59.6	74.9	0.0326476
73	73B	2021-10-29	T25	Control	Twin	Male	4.575	36.1	85	175	55	0.3	0.7	8	30	5.4	1.18033	70.8197	31	5	#NULL!	30	60	0.26	0.81	64.8	70.9	0.0343568
73	73B	2021-10-29	T30	Control	Twin	Male	4.575	36.1	85	187	60	0.3	0.7	8	30	5	1.0929	65.5738	30	5	#NULL!	30	60	0.24	0.67	65.2	72.4	0.0349908
73	73B	2021-10-29	T35	Control	Twin	Male	4.575	36.2	85	179	58	0.3	0.7	8	30	5.1	1.11475	66.8852	30	5	#NULL!	30	60	0.26	0.68	22.7	44.4	0.0570571
73	73B	2021-10-29	T40	Control	Twin	Male	4.575	36.2	84	179	55	0.3	0.7	8	30	#NULL!	#NULL!	#NULL!	29	5.1	#NULL!	30	54	0.11	0.68	106	79.3	0.0371295
73	73B	2021-10-29	T45	Control	Twin	Male	4.575	36.3	83	183	#NULL!	0.3	0.7	8	30	#NULL!	#NULL!	#NULL!	29	5.2	#NULL!	#NULL!	60	#NULL!	#NULL!	66.6	84.4	0.0315292
74	74A	2021-10-28	T5	Control	Twin	Female	4.59	38.2	96	195	40	0.3	0.7	8	32	19	4.13943	240.087	29	5.2	#NULL!	80	58	0.96	0.64	52.3	73.7	0.0373518
74	74A	2021-10-28	T10	Control	Twin	Female	4.59	37.9	93	183	46	0.3	0.7	8	32	16.7	3.63834	214.662	27	5.2	#NULL!	60	59	0.95	0.58	46	91.2	0.0323952
74	74A	2021-10-28	T15	Control	Twin	Female	4.59	37.8	92	183	54	0.3	0.7	8	32	27.3	5.94771	410.392	30	4.9	#NULL!	60	69	1.82	0.62	46.8	85.7	0.0256024
74	74A	2021-10-28	T20	Control	Twin	Female	4.59	37.6	93	182	51	0.3	0.7	8	32	28.5	6.20915	372.549	27	5.1	#NULL!	59	60	1.68	0.72	50	90.3	0.0320258
74	74A	2021-10-28	T25	Control	Twin	Female	4.59	37.6	91	196	51	0.3	0.7	8	32	26.7	5.81699	349.02	26	5.2	#NULL!	59	60	1.78	0.57	50.4	103.8	0.029334
74	74A	2021-10-28	T30	Control	Twin	Female	4.59	37.7	92	189	57	0.3	0.7	8	32	27.8	6.05664	357.342	27	5.2	#NULL!	59	59	1.92	0.7	54	96.2	0.0307114
74	74A	2021-10-28	T35	Control	Twin	Female	4.59	37.9	89	190	53	0.3	0.7	8	32	26.9	5.86057	351.634	26	5.3	#NULL!	59	60	1.8	0.79	56.6	107	0.0285942
74	74A	2021-10-28	T40	Control	Twin	Female	4.59	38	86	191	60	0.3	0.7	8	32	27.2	5.92593	349.63	26	5.2	#NULL!	58	59	1.72	0.76	27.2	64.9	0.0477116
74	74A	2021-10-28	T45	Control	Twin	Female	4.59	38.1	82	190	61	0.3	0.7	8	32	25.1	5.46841	339.041	26	5.1	#NULL!	59	62	1.6	0.67	#NULL!	98.9	0.0296517
74	74B	2021-10-28	T5	Control	Twin	Female	4.6	38.1	94	175	29	0.3	0.7	8	30	22.2	4.82609	323.348	34	5.2	#NULL!	80	67	0.86	0.67	195.8	105.1	0.0187376
74	74B	2021-10-28	T10	Control	Twin	Female	4.6	38	90	169	38	0.3	0.7	8	30	25.9	5.63043	394.13	31	5.3	#NULL!	70	70	1.2	0.72	117.6	103.9	0.02033
74	74B	2021-10-28	T15	Control	Twin	Female	4.6	38.1	89	171	43	0.3	0.7	8	30	27.8	6.04348	404.913	30	5.7	#NULL!	75	67	1.34	0.65	67.1	106.6	0.021895
74	74B	2021-10-28	T20	Control	Twin	Female	4.6	#NULL!	95	177	48	0.3	0.7	8	30	29	6.30435	409.783	31	5	#NULL!	75	65	1.37	0.64	61.6	113.4	0.0198282
74	74B	2021-10-28	T25	Control	Twin	Female	4.6	38	97	183	52	0.3	0.7	8	30	25.6	5.56522	333.913	30	5.3	#NULL!	59	60	1.28	0.65	58.2	137.7	0.0186209
74	74B	2021-10-28	T30	Control	Twin	Female	4.6	38.9	88	200	53	0.3	0.7	8	30	25.4	5.52174	331.304	30	5.1	#NULL!	40	60	1.2	0.57	60.2	97.7	0.0260339
74	74B	2021-10-28	T35	Control	Twin	Female	4.6	39	82	208	54	0.3	0.7	8	30	26	5.65217	344.783	30	5.6	#NULL!	40	61	1.2	0.63	62.5	104.9	0.0243382
74	74B	2021-10-28	T40	Control	Twin	Female	4.6	39.2	82	210	55	0.3	0.7	8	30	26.4	5.73913	338.609	29	5.1	#NULL!	40	59	1.33	0.66	#NULL!	#NULL!	#NULL!
74	74B	2021-10-28	T45	Control	Twin	Female	4.6	39.4	90	217	59	0.3	0.7	8	30	27	5.86957	352.174	29	5.1	#NULL!	40	60	1.32	0.66	30.2	82.5	0.0321204
75	75A	2021-10-28	T5	Asthma+beta	Twin	Female	4.235	38.7	92	183	36	0.3	0.7	8	30	27.4	6.46989	459.362	24	5.5	#NULL!	33	71	1.5	0.62	283.7	110.2	0.0262526
75	75A	2021-10-28	T10	Asthma+beta	Twin	Female	4.235	38.3	88	206	40	0.3	0.7	8	30	28.4	6.70602	422.479	24	5.2	#NULL!	39	63	1.92	0.86	192.3	105.3	0.0304689
75	75A	2021-10-28	T15	Asthma+beta	Twin	Female	4.235	38.1	87	201	46	0.3	0.7	8	30	28.8	6.80047	421.629	23	5.3	#NULL!	39	62	2.06	0.94	100.4	94.2	0.0367593
75	75A	2021-10-28	T20	Asthma+beta	Twin	Female	4.235	38.4	86	192	56	0.3	0.7	8	30	27.3	6.44628	393.223	23	5.3	#NULL!	39	61	2.109	0.64	89.9	105.3	0.0334235
75	75A	2021-10-28	T25	Asthma+beta	Twin	Female	4.235	38.7	88	186	59	0.3	0.7	8	30	27.8	6.56434	393.861	22	5.3	#NULL!	39	60	2.18	0.8	71.1	89.1	0.0425636
75	75A	2021-10-28	T30	Asthma+beta	Twin	Female	4.235	38.7	88	189	63	0.3	0.7	8	30	28.3	6.68241	420.992	22	5.3	#NULL!	39	63	2.23	0.81	56.2	108.3	0.0333502
75	75A	2021-10-28	T35	Asthma+beta	Twin	Female	4.235	38.6	89	187	65	0.3	0.7	8	30	29.2	6.89492	434.38	22	5.3	#NULL!	39	63	2.19	0.83	63.2	106	0.0340738
75	75A	2021-10-28	T40	Asthma+beta	Twin	Female	4.235	38.5	88	189	65	0.3	0.7	8	30	29	6.8477	431.405	22	5.4	#NULL!	39	63	2.25	0.82	56.7	109.4	0.0332137
75	75A	2021-10-28	T45	Asthma+beta	Twin	Female	4.235	38.6	89	189	66	0.3	0.7	8	30	30	7.08383	446.281	21	5.3	#NULL!	39	63	2.39	0.85	58.7	132.4	0.0290172
75	75B	2021-10-28	T5	Asthma+beta	Twin	Male	4.33	38.1	94	181	54	0.3	0.7	8	30	20.1	4.64203	278.522	26	5.2	#NULL!	60	60	1.12	0.68	#NULL!	49.1	0.0620137
75	75B	2021-10-28	T10	Asthma+beta	Twin	Male	4.33	38	90	193	57	0.3	0.7	8	30	22.2	5.12702	307.621	27	5.2	#NULL!	40	60	1.25	0.72	222	81.1	0.0358224
75	75B	2021-10-28	T15	Asthma+beta	Twin	Male	4.33	38	92	208	63	0.3	0.7	8	30	23.3	5.38106	312.102	26	5.2	#NULL!	40	58	1.45	0.59	98.3	86.4	0.0364568
75	75B	2021-10-28	T20	Asthma+beta	Twin	Male	4.33	38	92	214	64	0.3	0.7	8	30	29	6.69746	401.848	25	5.2	#NULL!	40	60	1.51	0.6	89.8	85.6	0.0373674
75	75B	2021-10-28	T25	Asthma+beta	Twin	Male	4.33	38.1	92	210	67	0.3	0.7	8	30	22.6	5.2194	313.164	25	5.2	#NULL!	40	60	1.48	0.67	91.6	94	0.0340282
75	75B	2021-10-28	T30	Asthma+beta	Twin	Male	4.33	38.2	83	205	69	0.3	0.7	8	30	22.9	5.28868	317.321	24	5.2	#NULL!	40	60	1.59	0.7	87.8	89.3	0.0377245
75	75B	2021-10-28	T35	Asthma+beta	Twin	Male	4.33	38.3	93	201	67	0.3	0.7	8	30	22.3	5.15012	298.707	24	5.3	#NULL!	40	58	1.58	0.84	84.7	99.3	0.0352829
75	75B	2021-10-28	T40	Asthma+beta	Twin	Male	4.33	38.4	93	196	69	0.3	0.7	8	30	22.7	5.24249	304.065	22	5.3	#NULL!	39	58	1.78	0.74	68.6	105.1	0.0373281
75	75B	2021-10-28	T45	Asthma+beta	Twin	Male	4.33	38.4	94	191	68	0.3	0.7	8	30	21.9	5.05774	293.349	23	5.2	#NULL!	39	58	1.65	0.75	60.5	90.5	0.0406712
76	76A	2021-10-28	T5	Control	Twin	Male	4.43	38.9	85	220	39	0.3	0.7	8	32	11.6	2.61851	157.111	33	5.3	#NULL!	100	60	0.49	0.71	51.9	138.5	0.0165083
76	76A	2021-10-28	T10	Control	Twin	Male	4.43	38	92	215	43	0.3	0.7	8	32	10	2.25734	135.44	33	5.4	#NULL!	80	60	0.44	0.65	14.9	54.1	0.0424156
76	76A	2021-10-28	T15	Control	Twin	Male	4.43	38.1	91	205	44	0.3	0.7	8	32	11.7	2.64108	158.465	32	5.3	#NULL!	59	60	0.53	0.68	209.2	74.1	0.0320113
76	76A	2021-10-28	T20	Control	Twin	Male	4.43	37.7	89	205	47	0.3	0.7	8	32	10.6	2.39278	143.567	31	5.3	#NULL!	59	60	0.51	0.76	158.2	82.3	0.0299433
76	76A	2021-10-28	T25	Control	Twin	Male	4.43	37.7	86	205	51	0.3	0.7	8	32	#NULL!	#NULL!	#NULL!	31	5.3	#NULL!	54	60	0.19	0.69	127.8	88	0.0280038
76	76A	2021-10-28	T30	Control	Twin	Male	4.43	37.4	91	196	52	0.3	0.7	8	32	#NULL!	#NULL!	#NULL!	26	4.6	#NULL!	54	58	0.43	1.74	124.4	93.6	0.0327089
76	76A	2021-10-28	T35	Control	Twin	Male	4.43	37.1	90	193	57	0.3	0.7	8	32	#NULL!	#NULL!	#NULL!	28	4.8	#NULL!	54	59	0.43	0.78	113.2	100.2	0.0277061
76	76A	2021-10-28	T40	Control	Twin	Male	4.43	36.9	89	191	54	0.3	0.7	8	32	#NULL!	#NULL!	#NULL!	28	4.8	#NULL!	54	60	0.43	0.8	55.5	92.2	0.0296083
76	76A	2021-10-28	T45	Control	Twin	Male	4.43	37	88	191	57	0.3	0.7	8	32	#NULL!	#NULL!	#NULL!	28	4.8	#NULL!	54	60	0.52	0.73	47.6	78.9	0.0345993
76	76B	2021-10-28	T5	Control	Twin	Female	4.33	38.4	85	185	38	0.3	0.7	8	30	9.4	2.1709	130.254	30	4.8	#NULL!	100	60	0.46	0.78	42.1	87.8	0.0286245
76	76B	2021-10-28	T10	Control	Twin	Female	4.33	38.4	68	168	38	0.3	0.7	8	30	12.4	2.86374	194.734	28	4.7	#NULL!	100	68	0.64	0.69	38.9	142.8	0.0167954
76	76B	2021-10-28	T15	Control	Twin	Female	4.33	38.2	50	165	38	0.3	0.7	8	30	7.8	1.80139	108.083	29	4.7	#NULL!	100	60	0.42	0.91	24.7	53	0.0491757
76	76B	2021-10-28	T20	Control	Twin	Female	4.33	38	71	155	44	0.3	0.7	8	30	10.5	2.42494	150.346	31	4.9	#NULL!	100	62	0.45	0.7	52	82.1	0.0286028
76	76B	2021-10-28	T25	Control	Twin	Female	4.33	37.8	75	155	42	0.3	0.7	8	30	14.2	3.27945	200.046	33	5.8	#NULL!	100	61	0.65	0.66	62.8	78.6	0.0291382
76	76B	2021-10-28	T30	Control	Twin	Female	4.33	38	67	160	45	0.3	0.7	8	30	20	4.61894	277.136	31	5.8	#NULL!	100	60	0.91	0.59	59.5	77.3	0.0325126
76	76B	2021-10-28	T35	Control	Twin	Female	4.33	37.6	72	170	48	0.3	0.7	8	30	19.8	4.57275	283.51	31	5.8	#NULL!	100	62	0.92	0.63	62.2	80	0.0304019
76	76B	2021-10-28	T40	Control	Twin	Female	4.33	37.6	77	173	51	0.3	0.7	8	30	11.4	2.63279	157.968	30	5.8	#NULL!	100	60	0.56	0.72	66.2	88.6	0.0295381
76	76B	2021-10-28	T45	Control	Twin	Female	4.33	37.2	77	177	53	0.3	0.7	8	30	11.4	2.63279	157.968	30	5.8	#NULL!	100	60	0.54	0.64	69.2	73	0.0358504
77	77A	2021-10-27	T5	Control	Twin	Male	4.905	38.9	92	207	28	0.3	0.8	8	32	24	4.89297	269.113	29	5.5	#NULL!	100	55	0.22	0.95	68.6	77.5	0.037936
77	77A	2021-10-27	T10	Control	Twin	Male	4.905	38	88	200	33	0.3	0.8	8	32	35	7.13558	392.457	28	#NULL!	#NULL!	100	55	0.27	0.94	69.5	76.9	#NULL!
77	77A	2021-10-27	T15	Control	Twin	Male	4.905	37.8	82	195	35	0.3	0.8	8	35	2.5	0.509684	25.4842	28	5.8	#NULL!	100	50	0.17	0.83	68.1	91	0.03762
77	77A	2021-10-27	T20	Control	Twin	Male	4.905	37.7	83	191	36	0.3	0.8	8	35	3.2	0.652396	29.3578	28	5.9	#NULL!	100	45	0.19	0.63	23.2	51.2	0.0746292
77	77A	2021-10-27	T25	Control	Twin	Male	4.905	36.9	85	190	41	0.3	0.8	8	35	19.9	4.05708	182.569	26	4.9	#NULL!	100	45	0.8	0.79	86.5	64.5	0.0620482
77	77A	2021-10-27	T30	Control	Twin	Male	4.905	36.4	83	184	40	0.3	0.8	8	35	22	4.48522	179.409	27	5.5	#NULL!	100	40	1.1	0.79	69.4	85.4	0.0517401
77	77A	2021-10-27	T35	Control	Twin	Male	4.905	36.4	81	179	39	0.3	0.8	8	35	22.3	4.54638	250.051	26	6.3	#NULL!	100	55	1.21	1.72	66.8	83.5	0.0420018
77	77A	2021-10-27	T40	Control	Twin	Male	4.905	36.5	84	180	45	0.3	0.8	8	35	22.2	4.52599	271.56	27	6	#NULL!	100	60	1.15	0.63	71.4	82.7	0.0364676
77	77A	2021-10-27	T45	Control	Twin	Male	4.905	35.1	92	183	46	0.3	0.8	8	35	28.8	5.87156	334.679	17	6.1	#NULL!	100	57	3.15	0.42	70.4	67.6	0.0904764
77	77B	2021-10-27	T5	Control	Twin	Female	4.605	38.1	89	174	36	0.3	0.9	8	32	19.9	4.32139	324.104	28	5.2	#NULL!	100	75	0.93	0.69	72.6	76.9	0.0288976
77	77B	2021-10-27	T10	Control	Twin	Female	4.605	37.3	90	172	36	0.3	0.9	8	32	22.5	4.88599	283.388	28	5.1	#NULL!	100	58	1.1	0.75	71.5	72.6	0.0394079
77	77B	2021-10-27	T15	Control	Twin	Female	4.605	37	94	174	43	0.3	0.9	8	32	22.8	4.95114	287.166	28	5.1	#NULL!	100	58	1.14	0.73	74.2	79.5	0.0359876
77	77B	2021-10-27	T20	Control	Twin	Female	4.605	36.7	94	174	45	0.3	0.9	8	32	25.2	5.47231	317.394	29	5	#NULL!	80	58	1.22	0.74	68.3	87.6	0.0311631
77	77B	2021-10-27	T25	Control	Twin	Female	4.605	36.5	98	175	48	0.3	0.9	8	32	25.5	5.53746	321.173	28	5	#NULL!	70	58	1.3	0.69	#NULL!	68.1	0.0418293
77	77B	2021-10-27	T30	Control	Twin	Female	4.605	36.2	94	176	48	0.3	0.9	8	32	23.8	5.1683	304.929	27	4.9	#NULL!	50	59	1.35	0.72	107	135.7	0.0214763
77	77B	2021-10-27	T35	Control	Twin	Female	4.605	35.9	89	175	51	0.3	0.9	8	32	24.6	5.34202	309.837	26	5	#NULL!	40	58	1.37	0.8	151.9	97.4	0.0320315
77	77B	2021-10-27	T40	Control	Twin	Female	4.605	35.7	92	183	52	0.3	0.9	8	32	21.3	4.62541	245.147	26	4.6	#NULL!	40	53	1.17	0.74	96.8	111.9	0.0299408
77	77B	2021-10-27	T45	Control	Twin	Female	4.605	35.7	90	187	52	0.3	0.9	8	32	21.4	4.64712	246.298	25	4.1	#NULL!	36	53	1.31	0.84	81.5	139.6	0.024574
78	78A	2021-10-29	T5	Control	Twin	Female	4.98	38.6	95	198	45	0.3	0.7	8	35	6.6	1.3253	79.5181	29	5.1	#NULL!	49	60	0.33	0.84	55.9	147	0.0180267
78	78A	2021-10-29	T10	Control	Twin	Female	4.98	38.3	72	200	48	0.3	0.7	8	35	8.9	1.78715	107.229	25	5.1	#NULL!	25	60	0.47	0.88	90.9	97.5	0.0326418
78	78A	2021-10-29	T15	Control	Twin	Female	4.98	37.1	89	196	55	0.3	0.7	8	35	6.3	1.26506	75.9036	27	5	#NULL!	170	60	0.31	0.74	86.4	85.4	0.0337095
78	78A	2021-10-29	T20	Control	Twin	Female	4.98	37.7	89	199	57	0.3	0.7	8	35	7.5	1.50602	90.3614	27	5	#NULL!	56	60	0.39	0.86	78.7	90	0.0319865
78	78A	2021-10-29	T25	Control	Twin	Female	4.98	37.7	92	194	58	0.3	0.7	8	35	6.8	1.36546	81.9277	26	4.7	#NULL!	48	60	0.4	0.77	69.5	154.4	0.0192577
78	78A	2021-10-29	T30	Control	Twin	Female	4.98	38	91	193	59	0.3	0.7	8	35	8.5	1.70683	92.1687	26	4.6	#NULL!	44	54	0.47	0.78	15.2	78.4	0.041943
78	78A	2021-10-29	T35	Control	Twin	Female	4.98	38.2	88	191	63	0.3	0.7	8	35	9.3	1.86747	102.711	25	4.6	#NULL!	44	55	0.56	0.82	53	94.6	0.0358014
78	78A	2021-10-29	T40	Control	Twin	Female	4.98	38.2	88	191	72	0.3	0.7	8	35	9.9	1.98795	113.313	24	4.7	#NULL!	44	57	0.61	0.59	34.5	94.1	0.0367081
78	78A	2021-10-29	T45	Control	Twin	Female	4.98	38.3	89	192	69	0.3	0.7	8	35	16.6	3.33333	206.667	22	4.8	#NULL!	44	62	1.119	0.48	30.5	96.2	0.0370415
78	78B	2021-10-29	T5	Control	Twin	Female	3.87	38	93	186	40	0.3	0.7	8	28	25.6	6.61499	588.734	28	5	#NULL!	50	89	1.22	0.68	31.1	94.8	0.019582
78	78B	2021-10-29	T10	Control	Twin	Female	3.87	37.4	94	198	43	0.3	0.7	8	28	26.9	6.9509	396.202	28	4.7	#NULL!	50	57	1.35	0.67	29.3	88.6	0.0322938
78	78B	2021-10-29	T15	Control	Twin	Female	3.87	37.1	90	210	46	0.3	0.7	8	28	27	6.97674	425.581	27	4.8	#NULL!	35	61	1.34	0.61	32.7	89.3	0.0314231
78	78B	2021-10-29	T20	Control	Twin	Female	3.87	37	90	215	46	0.3	0.7	8	28	25	6.45995	387.597	27	4.7	#NULL!	30	60	1.27	0.67	38.7	82.3	0.0345086
78	78B	2021-10-29	T25	Control	Twin	Female	3.87	36.9	87	216	48	0.3	0.7	8	28	27.8	7.18346	452.558	26	4.9	#NULL!	25	63	1.53	0.7	46.3	83.5	0.0342353
78	78B	2021-10-29	T30	Control	Twin	Female	3.87	37	85	215	48	0.3	0.7	8	28	28.8	7.44186	506.047	26	4.6	#NULL!	25	68	1.52	0.58	53.1	92.1	0.0283531
78	78B	2021-10-29	T35	Control	Twin	Female	3.87	37.2	85	215	50	0.3	0.7	8	28	27.8	7.18346	438.191	26	5.1	#NULL!	25	61	1.54	0.62	26.6	45.9	0.0649374
78	78B	2021-10-29	T40	Control	Twin	Female	3.87	37.3	83	215	48	0.3	0.7	8	28	27.3	7.05426	430.31	25	4.8	#NULL!	25	61	1.53	0.7	137.4	77.8	0.039639
78	78B	2021-10-29	T45	Control	Twin	Female	3.87	37.5	82	222	53	0.3	0.7	8	28	22.2	5.73643	344.186	25	4.8	#NULL!	25	60	1.19	0.71	92.5	86.9	0.0360796
