# Supplementary material for: Betamethasone improved near‐term neonatal lamb lung maturation in experimental maternal asthma
Source: Exp Physiol. 2024 Oct 22;109(11):1967–79. doi: 10.1113/EP091997 (PMC11522833; doi:10.1113/EP091997)
Supplement: Supplementary file 3 — Supporting information [file EPH-109-1967-s002.xlsx]

## Sheet: Robinson_asthma lamb betamethas
Ewe_Number	Lamb_Number	Time	Date_Experiment	Treatment	Litter_Size	Lamb_Sex	Lamb_Weight	Blood_pH	Blood_ABE	Blood_PaCO2	Blood_PaO2	Blood_ctHb	Blood_O2_Sat	Blood_Lactate	Blood_Hct
2	2A	Baseline	15.12.20	Asthma+beta	Twin	Female	3.285	7.253	-1.4	62	18.7	127	51.1	2.15	37
2	2A	T5	15.12.20	Asthma+beta	Twin	Female	3.285	7.058	-4.3	104.6	435.4	133	99.7	2.67	39
2	2A	T10	15.12.20	Asthma+beta	Twin	Female	3.285	7.103	-4.7	88	276	127	99.7	2.23	37
2	2A	T15	15.12.20	Asthma+beta	Twin	Female	3.285	7.155	-3.3	78.9	110.1	129	99	2.04	38
2	2A	T20	15.12.20	Asthma+beta	Twin	Female	3.285	7.186	-2	75.4	67.9	127	97.2	1.88	37
2	2A	T25	15.12.20	Asthma+beta	Twin	Female	3.285	7.23	-1.4	66	76.5	125	98	1.72	37
2	2A	T30	15.12.20	Asthma+beta	Twin	Female	3.285	7.254	-2.6	58.2	82.9	122	98.4	1.36	36
2	2A	T35	15.12.20	Asthma+beta	Twin	Female	3.285	7.263	0.3	64.7	68.8	127	97.4	1.44	37
2	2A	T40	15.12.20	Asthma+beta	Twin	Female	3.285	7.281	-1.9	55	76.6	119	97.8	1.23	35
2	2A	T45	15.12.20	Asthma+beta	Twin	Female	3.285	7.293	1.8	62.9	69.8	126	97.2	1.33	37
2	2B	Baseline	15.12.20	Asthma+beta	Twin	Female	3.445	7.272	2.9	70.6	22.5	137	64.8	4.46	40
2	2B	T5	15.12.20	Asthma+beta	Twin	Female	3.445	7.148	-2.1	86.3	404	140	99.7	3.83	41
2	2B	T10	15.12.20	Asthma+beta	Twin	Female	3.445	7.163	-2.8	78.8	217.6	134	99.7	3.19	39
2	2B	T15	15.12.20	Asthma+beta	Twin	Female	3.445	7.173	-1.4	81.2	87.9	133	96.7	2.95	39
2	2B	T20	15.12.20	Asthma+beta	Twin	Female	3.445	7.185	0.1	83.5	54.4	137	94.4	2.88	40
2	2B	T25	15.12.20	Asthma+beta	Twin	Female	3.445	7.218	-0.4	73.3	58.1	135	95.6	2.37	40
2	2B	T30	15.12.20	Asthma+beta	Twin	Female	3.445	7.235	-0.5	72	59.8	134	95.9	2.19	39
2	2B	T35	15.12.20	Asthma+beta	Twin	Female	3.445	#NULL!	#NULL!	#NULL!	#NULL!	#NULL!	#NULL!	#NULL!	#NULL!
2	2B	T40	15.12.20	Asthma+beta	Twin	Female	3.445	7.273	2	67.8	55.1	137	95.4	1.88	40
2	2B	T45	15.12.20	Asthma+beta	Twin	Female	3.445	7.292	3.3	67.5	54	141	95.2	1.63	41
7	7A	Baseline	15.12.20	Asthma	Twin	Female	4.39	7.25	-0.8	63.3	18.8	97	45.1	2.32	29
7	7A	T5	15.12.20	Asthma	Twin	Female	4.39	7.096	-5.7	82.3	143.9	94	99.4	2.17	28
7	7A	T10	15.12.20	Asthma	Twin	Female	4.39	7.012	-7.4	71.6	159.6	92	99.4	1.68	27
7	7A	T15	15.12.20	Asthma	Twin	Female	4.39	7.121	-4.4	81.1	46.5	96	87.2	1.75	28
7	7A	T20	15.12.20	Asthma	Twin	Female	4.39	7.115	-5.5	78.4	48.8	95	89.4	1.55	28
7	7A	T25	15.12.20	Asthma	Twin	Female	4.39	7.138	-5.5	72.9	62.2	97	93.7	1.35	29
7	7A	T30	15.12.20	Asthma	Twin	Female	4.39	#NULL!	#NULL!	#NULL!	#NULL!	#NULL!	#NULL!	#NULL!	#NULL!
7	7A	T35	15.12.20	Asthma	Twin	Female	4.39	7.163	-4	72.4	55.8	98	92.7	1.36	29
7	7A	T40	15.12.20	Asthma	Twin	Female	4.39	7.177	-3.4	70.9	56.6	97	93.4	1.18	29
7	7A	T45	15.12.20	Asthma	Twin	Female	4.39	7.188	-2.9	70.4	61.2	102	94.6	1.03	30
7	7B	Baseline	15.12.20	Asthma	Twin	Male	4.355	7.279	1.8	65.4	23.1	121	62.7	1.89	36
7	7B	T5	15.12.20	Asthma	Twin	Male	4.355	7.18	-1.1	79.9	231.5	126	99.9	1.7	37
7	7B	T10	15.12.20	Asthma	Twin	Male	4.355	7.119	-2.1	93.6	68.8	127	95.2	1.39	37
7	7B	T15	15.12.20	Asthma	Twin	Male	4.355	7.107	-2.5	95.8	50.7	129	89.1	1.2	38
7	7B	T20	15.12.20	Asthma	Twin	Male	4.355	7.102	-3.8	91.1	71.1	120	95.5	0.95	35
7	7B	T25	15.12.20	Asthma	Twin	Male	4.355	7.121	-3.9	85.9	87.7	126	97.5	0.84	37
7	7B	T30	15.12.20	Asthma	Twin	Male	4.355	7.105	-4.3	88	68.5	119	95.1	0.75	35
7	7B	T35	15.12.20	Asthma	Twin	Male	4.355	7.102	-3.2	94	59.6	123	93.1	0.68	36
7	7B	T40	15.12.20	Asthma	Twin	Male	4.355	7.1	-6	82.5	61.9	117	93.6	0.49	34
7	7B	T45	15.12.20	Asthma	Twin	Male	4.355	7.1	-3.3	94.3	70.8	129	95.7	0.51	38
8	8A	Baseline	16.12.20	Asthma+beta	Twin	Female	3.655	7.253	1.3	69.4	#NULL!	120	18.5	1.6	35
8	8A	T5	16.12.20	Asthma+beta	Twin	Female	3.655	7.059	-8.2	84.9	50.3	120	89.5	5.47	35
8	8A	T10	16.12.20	Asthma+beta	Twin	Female	3.655	7.065	-8.5	81.6	52.7	115	90.8	4.61	34
8	8A	T15	16.12.20	Asthma+beta	Twin	Female	3.655	7.22	-6.2	54.5	22.4	122	87.6	4.86	36
8	8A	T20	16.12.20	Asthma+beta	Twin	Female	3.655	#NULL!	#NULL!	#NULL!	#NULL!	#NULL!	#NULL!	#NULL!	#NULL!
8	8A	T25	16.12.20	Asthma+beta	Twin	Female	3.655	7.124	-5.8	77.6	48.6	125	90.3	3.71	37
8	8A	T30	16.12.20	Asthma+beta	Twin	Female	3.655	7.152	-6.3	67.8	46	115	89.6	3.04	34
8	8A	T35	16.12.20	Asthma+beta	Twin	Female	3.655	7.164	-5.1	69.3	45.3	115	89.2	2.78	34
8	8A	T40	16.12.20	Asthma+beta	Twin	Female	3.655	7.178	-1.1	80.4	43.2	128	89	2.98	38
8	8A	T45	16.12.20	Asthma+beta	Twin	Female	3.655	7.192	-2.3	72.7	44.4	125	89.3	2.16	37
8	8B	Baseline	16.12.20	Asthma+beta	Twin	Male	3.695	7.247	1.8	72.3	16.8	121	44.7	2.96	36
8	8B	T5	16.12.20	Asthma+beta	Twin	Male	3.695	7.069	-5.5	95.1	134.5	129	99.5	3.49	38
8	8B	T10	16.12.20	Asthma+beta	Twin	Male	3.695	7.149	-8.1	62.1	129.4	114	99.4	2.34	34
8	8B	T15	16.12.20	Asthma+beta	Twin	Male	3.695	7.171	-2.8	76.2	81.6	124	97.4	2.62	36
8	8B	T20	16.12.20	Asthma+beta	Twin	Male	3.695	7.161	-3.1	77.9	63.7	127	95.4	2.45	37
8	8B	T25	16.12.20	Asthma+beta	Twin	Male	3.695	7.162	-2.4	80	52.8	128	92.6	2.39	38
8	8B	T30	16.12.20	Asthma+beta	Twin	Male	3.695	7.165	-3.2	76.4	62	128	95	2.14	38
8	8B	T35	16.12.20	Asthma+beta	Twin	Male	3.695	7.208	-2.6	68.4	80.4	129	97.8	1.89	38
8	8B	T40	16.12.20	Asthma+beta	Twin	Male	3.695	7.245	-0.7	65.8	84.1	126	98.1	1.83	37
8	8B	T45	16.12.20	Asthma+beta	Twin	Male	3.695	7.264	2	69.7	73	133	97.6	1.76	39
15	15A	Baseline	15.12.20	Asthma+beta	Single	Female	4.34	7.253	-0.7	64.6	16.3	142	41.8	5.13	42
15	15A	T5	15.12.20	Asthma+beta	Single	Female	4.34	7.121	-7	74.9	51.1	143	92.4	4.44	42
15	15A	T10	15.12.20	Asthma+beta	Single	Female	4.34	7.104	-7	79.2	48.4	141	90.9	3.72	41
15	15A	T15	15.12.20	Asthma+beta	Single	Female	4.34	7.104	-6.6	81.3	52.2	141	92.5	3.57	41
15	15A	T20	15.12.20	Asthma+beta	Single	Female	4.34	7.106	-6.1	82.4	51.8	141	92.8	3.25	41
15	15A	T25	15.12.20	Asthma+beta	Single	Female	4.34	7.153	-4.7	75.1	54	141	94.2	2.95	41
15	15A	T30	15.12.20	Asthma+beta	Single	Female	4.34	#NULL!	#NULL!	#NULL!	#NULL!	#NULL!	#NULL!	#NULL!	#NULL!
15	15A	T35	15.12.20	Asthma+beta	Single	Female	4.34	7.223	-1.5	68.9	44.9	140	92	2.73	41
15	15A	T40	15.12.20	Asthma+beta	Single	Female	4.34	7.237	-2.7	61.6	45.3	131	91.9	2.27	39
15	15A	T45	15.12.20	Asthma+beta	Single	Female	4.34	7.251	0	67	43.3	141	91.5	2.31	41
22	22A	Baseline	17.12.20	Asthma+beta	Twin	Male	3.95	7.204	-3.9	64.1	17.3	106	42.6	2.57	31
22	22A	T5	17.12.20	Asthma+beta	Twin	Male	3.95	7.082	-7.9	78.5	91.6	108	97.4	2.4	32
22	22A	T10	17.12.20	Asthma+beta	Twin	Male	3.95	7.085	-7.6	78.8	101.1	105	98.2	2.03	31
22	22A	T15	17.12.20	Asthma+beta	Twin	Male	3.95	7.08	-7.7	79.7	68.8	107	95	1.76	31
22	22A	T20	17.12.20	Asthma+beta	Twin	Male	3.95	7.152	-7.2	64.2	111.8	104	98.7	1.61	31
22	22A	T25	17.12.20	Asthma+beta	Twin	Male	3.95	7.162	-4.5	71.3	66.6	108	95.7	1.71	32
22	22A	T30	17.12.20	Asthma+beta	Twin	Male	3.95	7.167	-4	72.1	60.2	110	94.5	1.61	32
22	22A	T35	17.12.20	Asthma+beta	Twin	Male	3.95	7.17	-4.3	70.1	55.6	106	93.8	1.45	31
22	22A	T40	17.12.20	Asthma+beta	Twin	Male	3.95	7.174	-3.1	73.6	54.2	113	93.1	1.43	33
22	22A	T45	17.12.20	Asthma+beta	Twin	Male	3.95	7.188	-2.8	71.6	60.6	114	94.5	1.27	34
22	22B	Baseline	17.12.20	Asthma+beta	Twin	Female	4.47	7.24	-0.1	67.5	22.2	102	59.5	3.37	30
22	22B	T5	17.12.20	Asthma+beta	Twin	Female	4.47	7.183	-2.5	73.3	81.6	107	97.6	3.34	31
22	22B	T10	17.12.20	Asthma+beta	Twin	Female	4.47	7.223	-3.3	62.1	98.7	106	98.6	2.7	31
22	22B	T15	17.12.20	Asthma+beta	Twin	Female	4.47	7.189	-2.6	71.3	34.9	105	81.2	2.94	31
22	22B	T20	17.12.20	Asthma+beta	Twin	Female	4.47	7.226	-2.1	64.8	57.1	110	94.3	2.46	32
22	22B	T25	17.12.20	Asthma+beta	Twin	Female	4.47	7.244	0	67.6	50.4	115	92.7	2.23	34
22	22B	T30	17.12.20	Asthma+beta	Twin	Female	4.47	7.256	0.4	66.3	48.3	118	92.1	1.84	35
22	22B	T35	17.12.20	Asthma+beta	Twin	Female	4.47	7.254	-1.3	61.7	43.2	115	89.8	1.41	34
22	22B	T40	17.12.20	Asthma+beta	Twin	Female	4.47	7.244	-2.3	60.8	41.4	114	88.7	1.27	34
22	22B	T45	17.12.20	Asthma+beta	Twin	Female	4.47	7.27	1.6	66.9	54.4	123	94.1	1.21	36
30	30A	Baseline	16.12.20	Asthma+beta	Single	Male	5.625	7.277	2.7	68.2	#NULL!	118	22.6	3.09	35
30	30A	T5	16.12.20	Asthma+beta	Single	Male	5.625	7.112	-4.5	85.9	73.6	125	96.6	3.84	37
30	30A	T10	16.12.20	Asthma+beta	Single	Male	5.625	7.062	-4.8	99.6	73.5	122	96.3	3.71	36
30	30A	T15	16.12.20	Asthma+beta	Single	Male	5.625	7.059	-4.5	102.3	62.4	125	94	3.38	37
30	30A	T20	16.12.20	Asthma+beta	Single	Male	5.625	7.081	-5.1	92.2	68	123	95.4	3.01	36
30	30A	T25	16.12.20	Asthma+beta	Single	Male	5.625	7.111	-7.6	72.7	65.8	111	95.1	2.15	33
30	30A	T30	16.12.20	Asthma+beta	Single	Male	5.625	7.114	-4.5	84.9	49.6	121	90.5	2.29	36
30	30A	T35	16.12.20	Asthma+beta	Single	Male	5.625	7.121	-3.3	88	45.8	124	88	2.22	36
30	30A	T40	16.12.20	Asthma+beta	Single	Male	5.625	7.141	-1.4	89.9	47.9	129	89.8	2.16	38
30	30A	T45	16.12.20	Asthma+beta	Single	Male	5.625	7.15	-1.7	85.8	47.8	126	90.2	2.03	37
36	36A	Baseline	15.12.20	Control	Single	Male	4.505	7.228	2.9	81.9	30.9	147	78.2	1.78	43
36	36A	T5	15.12.20	Control	Single	Male	4.505	7.105	-0.5	106.9	42.9	147	85.9	1.49	43
36	36A	T10	15.12.20	Control	Single	Male	4.505	7.09	-3.2	99.4	68.1	140	95.8	1.16	41
36	36A	T15	15.12.20	Control	Single	Male	4.505	7.076	-4.2	99.8	56.5	141	92.6	1.04	41
36	36A	T20	15.12.20	Control	Single	Male	4.505	#NULL!	#NULL!	#NULL!	#NULL!	#NULL!	#NULL!	#NULL!	#NULL!
36	36A	T25	15.12.20	Control	Single	Male	4.505	#NULL!	#NULL!	#NULL!	#NULL!	#NULL!	#NULL!	#NULL!	#NULL!
36	36A	T30	15.12.20	Control	Single	Male	4.505	7.079	-6	89.8	62.7	132	94.4	0.86	39
36	36A	T35	15.12.20	Control	Single	Male	4.505	7.075	-5.2	95.6	66.1	139	95	0.68	41
36	36A	T40	15.12.20	Control	Single	Male	4.505	7.074	-2.7	108.1	62.2	144	94.1	0.76	42
36	36A	T45	15.12.20	Control	Single	Male	4.505	7.075	-2	110.5	58.6	143	93.4	0.75	42
45	45A	Baseline	16.12.20	Control	Single	Male	5.05	7.27	0	62.3	28	121	75.8	2.62	36
45	45A	T5	16.12.20	Control	Single	Male	5.05	7.076	-5.8	92.7	61.8	119	92.6	2.52	35
45	45A	T10	16.12.20	Control	Single	Male	5.05	7.055	-5.3	98.9	65.5	118	93.7	2.29	35
45	45A	T15	16.12.20	Control	Single	Male	5.05	7.037	-6.9	96.6	54.6	113	89.9	1.98	33
45	45A	T20	16.12.20	Control	Single	Male	5.05	7.032	-4.4	111.3	57.9	120	90.9	2.14	35
45	45A	T25	16.12.20	Control	Single	Male	5.05	7.059	-6.6	98.2	53.3	118	89.2	1.73	35
45	45A	T30	16.12.20	Control	Single	Male	5.05	7.019	-6.3	106.5	78.1	120	95.6	1.82	35
45	45A	T35	16.12.20	Control	Single	Male	5.05	7.024	-6.5	103.1	83.4	114	96.5	1.57	34
45	45A	T40	16.12.20	Control	Single	Male	5.05	7.063	-4.3	110.6	63.8	120	92.7	1.61	35
45	45A	T45	16.12.20	Control	Single	Male	5.05	7.062	-3.5	105.4	72.1	121	95.2	1.47	36
47	47A	Baseline	16.12.20	Asthma	Twin	Female	4.055	7.323	1.8	56.6	23.6	119	67	1.6	35
47	47A	T5	16.12.20	Asthma	Twin	Female	4.055	7.268	-2.2	63.1	129.3	#NULL!	#NULL!	1.46	#NULL!
47	47A	T10	16.12.20	Asthma	Twin	Female	4.055	7.215	-1.6	69.5	109.4	121	98.6	1.2	36
47	47A	T15	16.12.20	Asthma	Twin	Female	4.055	7.206	-1.8	70.8	68.8	119	95.8	1.06	35
47	47A	T20	16.12.20	Asthma	Twin	Female	4.055	7.193	-1.2	75.9	47.1	121	89.8	0.92	36
47	47A	T25	16.12.20	Asthma	Twin	Female	4.055	7.184	-0.8	79.7	53.6	124	92.1	0.83	36
47	47A	T30	16.12.20	Asthma	Twin	Female	4.055	7.178	-3.1	73.2	57.6	118	93.5	0.65	35
47	47A	T35	16.12.20	Asthma	Twin	Female	4.055	7.178	-3.2	72.7	54.6	118	92.8	0.57	35
47	47A	T40	16.12.20	Asthma	Twin	Female	4.055	7.174	-1.4	80.3	5.1	124	90.8	0.61	36
47	47A	T45	16.12.20	Asthma	Twin	Female	4.055	7.168	-0.4	85.4	51.2	125	91.2	0.6	37
47	47B	Baseline	16.12.20	Asthma	Twin	Male	4.46	7.256	0.8	67.5	21.1	118	58.5	1.87	35
47	47B	T5	16.12.20	Asthma	Twin	Male	4.46	7.194	-3.3	68.5	91.3	116	98.7	1.63	34
47	47B	T10	16.12.20	Asthma	Twin	Male	4.46	7.184	-5.9	61.8	63.8	105	96.1	1.18	31
47	47B	T15	16.12.20	Asthma	Twin	Male	4.46	7.189	-1.4	76.4	66	120	96.4	1.46	35
47	47B	T20	16.12.20	Asthma	Twin	Male	4.46	7.185	-2.8	72.4	60.3	118	96.3	1.24	35
47	47B	T25	16.12.20	Asthma	Twin	Male	4.46	7.195	-2.5	71.2	61.4	118	96.4	1.07	35
47	47B	T30	16.12.20	Asthma	Twin	Male	4.46	7.195	-2.3	72	57.9	126	95.3	0.94	37
47	47B	T35	16.12.20	Asthma	Twin	Male	4.46	7.203	-5.7	58.6	63.1	105	96.7	0.65	31
47	47B	T40	16.12.20	Asthma	Twin	Male	4.46	7.197	-2	72.5	58.7	120	95.9	0.76	35
47	47B	T45	16.12.20	Asthma	Twin	Male	4.46	7.192	-1	77.1	56.8	126	95.4	0.73	37
52	52A	Baseline	17.12.20	Asthma	Twin	Male	3.62	7.336	5.1	62.2	16	121	43.3	1.87	36
52	52A	T5	17.12.20	Asthma	Twin	Male	3.62	7.272	-0.4	60.9	79.2	120	98.2	1.59	35
52	52A	T10	17.12.20	Asthma	Twin	Male	3.62	7.288	0	58.7	96.4	118	98.2	1.45	35
52	52A	T15	17.12.20	Asthma	Twin	Male	3.62	7.284	-0.4	57.4	79.2	112	97.7	1.35	33
52	52A	T20	17.12.20	Asthma	Twin	Male	3.62	7.277	0.3	61.8	74.7	119	97.6	1.39	35
52	52A	T25	17.12.20	Asthma	Twin	Male	3.62	7.268	-0.2	62.2	73.5	119	97.3	1.35	35
52	52A	T30	17.12.20	Asthma	Twin	Male	3.62	7.29	-2	53.2	97.1	112	98.4	1.18	33
52	52A	T35	17.12.20	Asthma	Twin	Male	3.62	7.272	0.3	62.6	82.1	120	97.8	1.23	35
52	52A	T40	17.12.20	Asthma	Twin	Male	3.62	7.263	-0.8	61.2	73.1	114	97.4	1.09	34
52	52A	T45	17.12.20	Asthma	Twin	Male	3.62	7.239	-0.3	68.1	60.5	121	95.6	0.99	36
52	52B	Baseline	17.12.20	Asthma	Twin	Male	5.4	7.323	2.5	58.3	22.7	114	67.7	2.91	34
52	52B	T5	17.12.20	Asthma	Twin	Male	5.4	7.182	-2.1	75.1	85.6	112	98	2.31	33
52	52B	T10	17.12.20	Asthma	Twin	Male	5.4	7.142	-1.2	89.1	88.3	115	98.3	1.94	34
52	52B	T15	17.12.20	Asthma	Twin	Male	5.4	7.136	-5.6	73.8	71.7	104	96.4	1.41	31
52	52B	T20	17.12.20	Asthma	Twin	Male	5.4	7.127	-3.1	86.1	66.3	114	95.3	1.49	34
52	52B	T25	17.12.20	Asthma	Twin	Male	5.4	7.131	-3.6	82.4	71.5	108	96.3	1.31	32
52	52B	T30	17.12.20	Asthma	Twin	Male	5.4	7.109	-1.6	97.5	65.5	116	95.2	1.36	34
52	52B	T35	17.12.20	Asthma	Twin	Male	5.4	7.097	-3.4	93.2	66	110	95.3	1.16	32
52	52B	T40	17.12.20	Asthma	Twin	Male	5.4	7.097	-5	86.1	69.6	105	95.8	0.99	31
52	52B	T45	17.12.20	Asthma	Twin	Male	5.4	7.087	-2.5	100.3	68.5	116	95.7	1	34
57	57A	Baseline	16.12.20	Asthma	Single	Female	4.735	7.28	2.7	67.9	18	130	46.6	1.68	38
57	57A	T5	16.12.20	Asthma	Single	Female	4.735	7.135	-0.8	94.4	76.9	135	95.5	1.71	40
57	57A	T10	16.12.20	Asthma	Single	Female	4.735	7.134	-0.9	94.1	82	132	89	1.46	39
57	57A	T15	16.12.20	Asthma	Single	Female	4.735	7.133	-0.8	95	57.2	133	91.1	1.34	39
57	57A	T20	16.12.20	Asthma	Single	Female	4.735	#NULL!	#NULL!	#NULL!	#NULL!	#NULL!	#NULL!	#NULL!	#NULL!
57	57A	T25	16.12.20	Asthma	Single	Female	4.735	7.152	-2.4	82.9	77.8	128	96.3	1.07	38
57	57A	T30	16.12.20	Asthma	Single	Female	4.735	7.137	-2.5	86.6	60.5	125	92.8	0.96	37
57	57A	T35	16.12.20	Asthma	Single	Female	4.735	7.144	-3.1	82.3	74.2	124	95.7	0.93	36
57	57A	T40	16.12.20	Asthma	Single	Female	4.735	7.154	-2.1	83.6	83.3	129	97.1	0.97	38
57	57A	T45	16.12.20	Asthma	Single	Female	4.735	7.152	-0.9	88.8	73.6	133	95.5	1.02	39
60	60A	Baseline	17.12.20	Asthma	Twin	Female	3.85	7.18	-4.4	68	15.6	111	29.7	4.47	33
60	60A	T5	17.12.20	Asthma	Twin	Female	3.85	7.082	-6.2	86.6	116.9	115	99.7	4.52	34
60	60A	T10	17.12.20	Asthma	Twin	Female	3.85	7.099	-7.8	74.7	169.7	111	99.6	3.7	33
60	60A	T15	17.12.20	Asthma	Twin	Female	3.85	7.117	-6.5	75.5	155.9	110	99.6	3.66	32
60	60A	T20	17.12.20	Asthma	Twin	Female	3.85	7.122	-7.9	68.8	130.3	108	99.2	3.07	32
60	60A	T25	17.12.20	Asthma	Twin	Female	3.85	7.139	-8.5	82.2	137.4	100	99.4	2.81	29
60	60A	T30	17.12.20	Asthma	Twin	Female	3.85	7.129	-5.5	76.2	119	109	98.8	3.14	32
60	60A	T35	17.12.20	Asthma	Twin	Female	3.85	7.132	-6	73.3	113.8	107	98.3	2.76	31
60	60A	T40	17.12.20	Asthma	Twin	Female	3.85	7.14	-4	79.2	107.7	112	98.2	2.76	33
60	60A	T45	17.12.20	Asthma	Twin	Female	3.85	7.143	-3.9	78.8	103.6	113	97.9	2.53	33
60	60B	Baseline	17.12.20	Asthma	Twin	Male	4.13	7.277	0.6	62.3	23.5	114	66.9	2.37	34
60	60B	T5	17.12.20	Asthma	Twin	Male	4.13	7.187	-3.3	70.2	76.3	117	96	1.84	34
60	60B	T10	17.12.20	Asthma	Twin	Male	4.13	7.193	-1.7	74.1	132.6	118	99.3	1.81	35
60	60B	T15	17.12.20	Asthma	Twin	Male	4.13	7.198	-2.8	69.3	132.2	115	99.3	1.57	34
60	60B	T20	17.12.20	Asthma	Twin	Male	4.13	7.177	-2.1	76.6	133.9	115	99.1	1.66	34
60	60B	T25	17.12.20	Asthma	Twin	Male	4.13	7.184	-2.2	74.7	301.3	118	99.7	1.52	35
60	60B	T30	17.12.20	Asthma	Twin	Male	4.13	7.174	-1.5	79.2	64.5	116	94.7	1.5	34
60	60B	T35	17.12.20	Asthma	Twin	Male	4.13	#NULL!	#NULL!	#NULL!	#NULL!	#NULL!	#NULL!	#NULL!	#NULL!
60	60B	T40	17.12.20	Asthma	Twin	Male	4.13	7.215	-1	71.3	61.9	119	94.5	1.34	35
60	60B	T45	17.12.20	Asthma	Twin	Male	4.13	7.206	-0.9	73.9	58.7	120	93.5	1.3	35
61	61A	Baseline	1.38547584	Asthma	Single	Female	5.11	7.326	1.8	56.5	22.5	145	67.7	3.22	43
61	61A	T5	1.38547584	Asthma	Single	Female	5.11	7.057	-8.7	85.5	101.4	139	98.6	2.86	41
61	61A	T10	1.38547584	Asthma	Single	Female	5.11	7.014	-11.3	85.4	62.2	137	92.5	2.34	40
61	61A	T15	1.38547584	Asthma	Single	Female	5.11	6.995	-12	87.3	60.5	129	91.3	1.99	38
61	61A	T20	1.38547584	Asthma	Single	Female	5.11	6.987	-11	95.7	66.1	135	93.3	1.86	40
61	61A	T25	1.38547584	Asthma	Single	Female	5.11	6.972	-11.5	97.6	63	128	92	1.71	38
61	61A	T30	1.38547584	Asthma	Single	Female	5.11	6.946	-10.8	114.6	58.7	148	89.8	1.69	44
61	61A	T35	1.38547584	Asthma	Single	Female	5.11	6.946	-14.1	90.9	59.4	125	90.2	1.17	37
61	61A	T40	1.38547584	Asthma	Single	Female	5.11	6.945	-13.9	93.9	56.6	136	88.6	1.13	40
61	61A	T45	1.38547584	Asthma	Single	Female	5.11	6.935	-6.2	149.3	53.6	154	87.6	1.49	45
62	62A	Baseline	1.38560544	Control	Single	Female	5.2	7.351	0	47.8	27.4	143	72.3	1.91	42
62	62A	T5	1.38560544	Control	Single	Female	5.2	7.071	-7.2	88.5	158.3	142	99.6	2.21	42
62	62A	T10	1.38560544	Control	Single	Female	5.2	7.04	-10.8	79.8	92.7	134	96.8	1.62	39
62	62A	T15	1.38560544	Control	Single	Female	5.2	6.991	-9.4	104.2	97.6	140	97.1	1.63	41
62	62A	T20	1.38560544	Control	Single	Female	5.2	6.987	-12	90.9	85.5	140	95.8	1.32	41
62	62A	T25	1.38560544	Control	Single	Female	5.2	6.978	-12.6	90.3	87.6	137	95.4	1.15	40
62	62A	T30	1.38560544	Control	Single	Female	5.2	6.974	-11.9	95.4	94.2	133	96.6	1.08	39
62	62A	T35	1.38560544	Control	Single	Female	5.2	6.98	-11.7	96.8	86.6	#NULL!	#NULL!	1.09	#NULL!
62	62A	T40	1.38560544	Control	Single	Female	5.2	6.969	-12.9	90.7	77.4	130	93.7	0.93	38
62	62A	T45	1.38560544	Control	Single	Female	5.2	6.966	-9.4	115.6	75.7	151	93.3	1.18	44
63	63A	Baseline	1.38548448	Control	Twin	Male	4.615	#NULL!	#NULL!	#NULL!	14.2	#NULL!	#NULL!	11.08	#NULL!
63	63A	T5	1.38548448	Control	Twin	Male	4.615	6.724	-23.9	108.3	284.1	142	99.9	6.46	42
63	63A	T10	1.38548448	Control	Twin	Male	4.615	6.775	-23.8	85	73	137	99.7	6.62	40
63	63A	T15	1.38548448	Control	Twin	Male	4.615	6.789	-22.8	87.3	78.5	131	92.9	6.09	39
63	63A	T20	1.38548448	Control	Twin	Male	4.615	6.771	-23.9	85	87	132	94.1	7.63	39
63	63A	T25	1.38548448	Control	Twin	Male	4.615	6.764	-22.8	99.1	87.6	135	95.6	5.51	40
63	63A	T30	1.38548448	Control	Twin	Male	4.615	6.781	-24	76.6	#NULL!	118	95.5	#NULL!	35
63	63A	T35	1.38548448	Control	Twin	Male	4.615	#NULL!	#NULL!	#NULL!	#NULL!	#NULL!	#NULL!	#NULL!	#NULL!
63	63A	T40	1.38548448	Control	Twin	Male	4.615	#NULL!	#NULL!	#NULL!	74.4	#NULL!	#NULL!	7.35	#NULL!
63	63A	T45	1.38548448	Control	Twin	Male	4.615	6.788	-21.2	104	#NULL!	142	93.1	#NULL!	42
64	64A	Baseline	1.3854672E	Asthma	Twin	Male	5.03	7.125	-6.9	72.8	13	121	27.5	4.53	36
64	64A	T5	1.3854672E	Asthma	Twin	Male	5.03	6.745	-21.1	118	47.3	119	76.3	5.82	35
64	64A	T10	1.3854672E	Asthma	Twin	Male	5.03	6.688	-20.9	153.2	121	126	97.7	5.4	37
64	64A	T15	1.3854672E	Asthma	Twin	Male	5.03	6.681	-20.6	156.5	146.1	119	98.8	4.82	35
64	64A	T20	1.3854672E	Asthma	Twin	Male	5.03	6.674	-21.4	153.9	143.2	122	98.8	4.31	36
64	64A	T25	1.3854672E	Asthma	Twin	Male	5.03	6.657	-22.5	144.9	142.9	111	98.8	3.63	33
64	64A	T30	1.3854672E	Asthma	Twin	Male	5.03	6.64	-21.5	176.4	145.2	127	98.7	4.17	37
64	64A	T35	1.3854672E	Asthma	Twin	Male	5.03	6.644	-19.8	198.9	145.3	135	98.8	4.76	40
64	64A	T40	1.3854672E	Asthma	Twin	Male	5.03	6.653	-21.8	153.1	148.5	108	98.8	3.23	32
64	64A	T45	1.3854672E	Asthma	Twin	Male	5.03	6.664	-19.5	185	150.1	129	99	4.12	38
64	64B	Baseline	1.3854672E	Asthma	Twin	Male	5.46	6.895	-19.2	72.4	16.5	105	25.5	9.99	31
64	64B	T5	1.3854672E	Asthma	Twin	Male	5.46	6.814	-18.9	106.2	49.9	119	80.3	10.07	35
64	64B	T10	1.3854672E	Asthma	Twin	Male	5.46	6.803	-21.3	87.4	77.4	105	93.4	7.19	31
64	64B	T15	1.3854672E	Asthma	Twin	Male	5.46	6.793	-20	104.1	79.7	113	93.6	8	33
64	64B	T20	1.3854672E	Asthma	Twin	Male	5.46	6.792	-19.6	106.3	75.9	109	93	8.11	32
64	64B	T25	1.3854672E	Asthma	Twin	Male	5.46	#NULL!	#NULL!	#NULL!	#NULL!	#NULL!	#NULL!	#NULL!	#NULL!
64	64B	T30	1.3854672E	Asthma	Twin	Male	5.46	#NULL!	#NULL!	#NULL!	#NULL!	#NULL!	#NULL!	#NULL!	#NULL!
64	64B	T35	1.3854672E	Asthma	Twin	Male	5.46	6.771	-18.4	128.9	97	119	96.8	8.1	35
64	64B	T40	1.3854672E	Asthma	Twin	Male	5.46	6.775	-19.6	116.5	101.7	118	97.1	6.7	35
64	64B	T45	1.3854672E	Asthma	Twin	Male	5.46	#NULL!	#NULL!	#NULL!	92.9	133	96.1	7.92	39
67	67A	Baseline	1.38548448	Asthma+beta	Single	Female	5.465	7.311	0.8	56.6	24.3	132	67.1	1.97	39
67	67A	T5	1.38548448	Asthma+beta	Single	Female	5.465	7.209	-3.8	64.5	286.4	137	100	1.6	40
67	67A	T10	1.38548448	Asthma+beta	Single	Female	5.465	7.185	-6.1	61.8	65.8	129	94.7	1.42	38
67	67A	T15	1.38548448	Asthma+beta	Single	Female	5.465	7.136	-7.8	67	58.2	128	92.2	1.17	38
67	67A	T20	1.38548448	Asthma+beta	Single	Female	5.465	7.116	-5.9	80.2	59.8	140	92.2	1.23	41
67	67A	T25	1.38548448	Asthma+beta	Single	Female	5.465	7.14	-6.9	69.6	65.2	130	94.5	1.01	38
67	67A	T30	1.38548448	Asthma+beta	Single	Female	5.465	7.181	-3.8	71.5	86.7	143	98.2	1	42
67	67A	T35	1.38548448	Asthma+beta	Single	Female	5.465	7.17	-3.6	74.9	59.6	142	93.5	0.92	42
67	67A	T40	1.38548448	Asthma+beta	Single	Female	5.465	7.186	-3.5	70.9	64.8	141	95.1	0.82	41
67	67A	T45	1.38548448	Asthma+beta	Single	Female	5.465	7.202	-2.1	72.4	65.2	148	94.7	0.82	44
69	69A	Baseline	1.38560544	Control	Single	Male	4.565	7.357	-1.1	44.4	22.7	121	69.1	2.38	36
69	69A	T5	1.38560544	Control	Single	Male	4.565	7.144	-4.1	79.3	106	133	99.2	2.32	39
69	69A	T10	1.38560544	Control	Single	Male	4.565	7.113	-4.9	84.4	66.6	130	95.4	2	38
69	69A	T15	1.38560544	Control	Single	Male	4.565	7.096	-8.4	73.7	52.3	119	91.5	1.39	35
69	69A	T20	1.38560544	Control	Single	Male	4.565	7.08	-5.5	91.2	46	129	87.1	1.38	38
69	69A	T25	1.38560544	Control	Single	Male	4.565	7.061	-8.1	85.7	46.8	125	87.6	1.01	37
69	69A	T30	1.38560544	Control	Single	Male	4.565	7.044	-8.2	90.3	50	125	88.8	0.91	37
69	69A	T35	1.38560544	Control	Single	Male	4.565	7.025	-6.7	103.8	50.4	129	88.3	0.9	38
69	69A	T40	1.38560544	Control	Single	Male	4.565	7.032	-7.8	96.2	54	129	90.5	0.82	38
69	69A	T45	1.38560544	Control	Single	Male	4.565	7.013	-7.2	107	56.6	137	91	0.91	40
73	73A	Baseline	1.38548448	Control	Twin	Male	5.11	7.216	-3	64.9	27.2	118	72	1.69	35
73	73A	T5	1.38548448	Control	Twin	Male	5.11	7.033	-7.1	98.9	#NULL!	126	99.7	1.27	37
73	73A	T10	1.38548448	Control	Twin	Male	5.11	7.01	-7.5	105.1	195.8	128	100	1.13	38
73	73A	T15	1.38548448	Control	Twin	Male	5.11	7.011	-7.6	103.9	117.6	125	98.7	0.95	37
73	73A	T20	1.38548448	Control	Twin	Male	5.11	6.981	-9.1	106.6	67.1	123	94.1	0.77	36
73	73A	T25	1.38548448	Control	Twin	Male	5.11	6.967	-8.7	113.4	61.6	121	92.2	0.76	36
73	73A	T30	1.38548448	Control	Twin	Male	5.11	6.963	-4.9	137.7	58.2	128	90.6	0.74	38
73	73A	T35	1.38548448	Control	Twin	Male	5.11	6.951	-12	97.7	60.2	104	91.2	0.48	31
73	73A	T40	1.38548448	Control	Twin	Male	5.11	6.956	-10.9	104.9	62.5	118	91.6	0.51	35
73	73A	T45	1.38548448	Control	Twin	Male	5.11	#NULL!	#NULL!	#NULL!	#NULL!	#NULL!	#NULL!	#NULL!	#NULL!
73	73B	Baseline	1.38548448	Control	Twin	Male	4.575	7.146	-2.7	82.5	30.2	116	76.8	1.12	34
73	73B	T5	1.38548448	Control	Twin	Male	4.575	7.042	-4	110.2	283.7	123	99.7	1.01	36
73	73B	T10	1.38548448	Control	Twin	Male	4.575	7.02	-6.4	105.3	192.3	115	99.9	0.78	34
73	73B	T15	1.38548448	Control	Twin	Male	4.575	7.015	-8.7	94.2	100.4	107	98.6	0.63	31
73	73B	T20	1.38548448	Control	Twin	Male	4.575	7.01	-6.9	105.3	89.9	112	98.3	0.6	33
73	73B	T25	1.38548448	Control	Twin	Male	4.575	7.018	-9.7	89.1	71.1	110	95.6	0.5	32
73	73B	T30	1.38548448	Control	Twin	Male	4.575	7.016	-6.3	108.3	56.2	123	92.7	0.54	36
73	73B	T35	1.38548448	Control	Twin	Male	4.575	7.018	-6.7	106	63.2	125	94.1	0.5	37
73	73B	T40	1.38548448	Control	Twin	Male	4.575	7.014	-6.1	109.4	56.7	121	92.4	0.47	36
73	73B	T45	1.38548448	Control	Twin	Male	4.575	7.002	-2.8	132.4	58.7	129	92.9	0.49	38
74	74A	Baseline	1.38547584	Control	Twin	Female	4.59	7.174	-10.4	49.1	#NULL!	113	18.4	3.4	33
74	74A	T5	1.38547584	Control	Twin	Female	4.59	6.909	-17.9	81.1	222	133	99.7	4.18	39
74	74A	T10	1.38547584	Control	Twin	Female	4.59	6.911	-16.9	86.4	98.3	129	97.1	4.38	38
74	74A	T15	1.38547584	Control	Twin	Female	4.59	6.901	-17.4	85.6	89.8	123	96.4	3.8	36
74	74A	T20	1.38547584	Control	Twin	Female	4.59	6.902	-16.2	94	91.6	130	96.5	3.89	38
74	74A	T25	1.38547584	Control	Twin	Female	4.59	6.891	-17.5	89.3	87.8	128	96.1	3.12	38
74	74A	T30	1.38547584	Control	Twin	Female	4.59	6.889	-16.2	99.3	84.7	132	95.4	3.35	39
74	74A	T35	1.38547584	Control	Twin	Female	4.59	6.899	-14.8	105.1	68.6	132	92.1	3.2	39
74	74A	T40	1.38547584	Control	Twin	Female	4.59	6.901	-16.4	90.5	60.5	117	89	2.38	34
74	74A	T45	1.38547584	Control	Twin	Female	4.59	6.888	-10.8	138.5	51.9	141	84.2	3.1	41
74	74B	Baseline	1.38547584	Control	Twin	Female	4.6	7.208	-6.9	54.1	14.9	111	36.7	4.56	33
74	74B	T5	1.38547584	Control	Twin	Female	4.6	7.025	-12.5	74.1	209.2	117	99.8	3.71	34
74	74B	T10	1.38547584	Control	Twin	Female	4.6	6.999	-12.3	82.3	158.2	113	99.6	3.56	33
74	74B	T15	1.38547584	Control	Twin	Female	4.6	6.99	-11.8	88	127.8	116	99.3	3.51	34
74	74B	T20	1.38547584	Control	Twin	Female	4.6	6.983	-11.1	93.6	124.4	113	98.9	3.26	33
74	74B	T25	1.38547584	Control	Twin	Female	4.6	6.975	-10.4	100.2	113.2	115	98.3	3.08	34
74	74B	T30	1.38547584	Control	Twin	Female	4.6	6.96	-12.4	92.2	55.5	104	88.6	2.31	31
74	74B	T35	1.38547584	Control	Twin	Female	4.6	6.971	-14.1	78.9	47.6	98	83.2	1.71	29
74	74B	T40	1.38547584	Control	Twin	Female	4.6	6.957	-13.3	87.8	42.1	100	78	1.68	29
74	74B	T45	1.38547584	Control	Twin	Female	4.6	6.941	-5.6	142.8	38.9	124	74.1	2.09	36
75	75A	Baseline	1.38547584	Asthma+beta	Twin	Female	4.235	7.245	-4.9	53	24.7	112	66.8	2.14	33
75	75A	T5	1.38547584	Asthma+beta	Twin	Female	4.235	7.083	-7.4	82.1	52	125	87.9	1.73	37
75	75A	T10	1.38547584	Asthma+beta	Twin	Female	4.235	7.071	-8.8	78.6	62.8	116	91.6	1.55	34
75	75A	T15	1.38547584	Asthma+beta	Twin	Female	4.235	7.051	-10.3	77.3	59.5	115	90	1.21	34
75	75A	T20	1.38547584	Asthma+beta	Twin	Female	4.235	7.048	-9.8	80	62.2	109	91.5	1.11	32
75	75A	T25	1.38547584	Asthma+beta	Twin	Female	4.235	7.052	-7.9	88.6	66.2	120	92.9	1.12	35
75	75A	T30	1.38547584	Asthma+beta	Twin	Female	4.235	7.051	-11.1	73	69.2	108	93	0.85	32
75	75A	T35	1.38547584	Asthma+beta	Twin	Female	4.235	7.061	-9.6	77.5	68.6	112	93.1	0.85	33
75	75A	T40	1.38547584	Asthma+beta	Twin	Female	4.235	7.066	-9.4	76.9	69.5	110	93.2	0.82	32
75	75A	T45	1.38547584	Asthma+beta	Twin	Female	4.235	7.065	-6.7	91	68.1	130	93	0.85	38
75	75B	Baseline	1.38547584	Asthma+beta	Twin	Male	4.33	7.307	-1.5	51.2	23.2	116	64.7	2.42	34
75	75B	T5	1.38547584	Asthma+beta	Twin	Male	4.33	7.163	-6.6	64.5	86.5	116	96.7	1.91	34
75	75B	T10	1.38547584	Asthma+beta	Twin	Male	4.33	7.134	-3.2	85.4	69.4	130	94.2	2.18	38
75	75B	T15	1.38547584	Asthma+beta	Twin	Male	4.33	7.131	-3.7	83.5	66.8	125	93.4	1.87	37
75	75B	T20	1.38547584	Asthma+beta	Twin	Male	4.33	7.14	-3.4	82.7	71.4	131	94.3	1.69	39
75	75B	T25	1.38547584	Asthma+beta	Twin	Male	4.33	7.134	-7.6	67.6	70.4	114	94.2	1.1	34
75	75B	T30	1.38547584	Asthma+beta	Twin	Male	4.33	7.145	-4.5	76.9	72.6	124	94.7	1.16	36
75	75B	T35	1.38547584	Asthma+beta	Twin	Male	4.33	7.152	-5.2	72.6	71.5	126	94.4	0.97	37
75	75B	T40	1.38547584	Asthma+beta	Twin	Female	4.33	7.162	-2.6	79.5	74.2	130	95.5	0.91	38
75	75B	T45	1.38547584	Asthma+beta	Twin	Female	4.33	7.165	-0.2	87.6	68.3	135	94.4	0.88	40
76	76A	Baseline	1.38547584	Control	Twin	Female	4.43	6.97	-16.5	68.1	#NULL!	111	#NULL!	7.11	33
76	76A	T5	1.38547584	Control	Twin	Female	4.43	6.673	-23.5	135.7	107	132	96.9	9.9	39
76	76A	T10	1.38547584	Control	Twin	Female	4.43	6.675	-26.4	97.4	151.9	120	99.2	6.39	35
76	76A	T15	1.38547584	Control	Twin	Female	4.43	6.673	-25.2	111.9	96.8	121	95.9	7.91	36
76	76A	T20	1.38547584	Control	Twin	Female	4.43	6.672	-23.1	139.6	81.5	130	93.4	8.63	38
76	76A	T25	1.38547584	Control	Twin	Female	4.43	6.644	-23.9	147	55.9	130	81.4	8.48	38
76	76A	T30	1.38547584	Control	Twin	Female	4.43	6.695	-25.3	97.5	90.9	116	95	7.16	34
76	76A	T35	1.38547584	Control	Twin	Female	4.43	6.718	-25	85.4	86.4	102	94.5	6.18	30
76	76A	T40	1.38547584	Control	Twin	Female	4.43	6.729	-24.5	90	78.7	112	92.7	6.31	33
76	76A	T45	1.38547584	Control	Twin	Female	4.43	6.719	-19.4	154.4	69.5	136	90.5	9.89	40
76	76B	Baseline	1.38547584	Control	Twin	Female	4.33	6.792	-23.4	78.4	15.2	122	16.6	11.94	36
76	76B	T5	1.38547584	Control	Twin	Female	4.33	6.71	-25.3	94.6	53	124	81.9	12.46	36
76	76B	T10	1.38547584	Control	Twin	Female	4.33	6.721	-24.7	94.1	34.5	119	58.4	12.1	35
76	76B	T15	1.38547584	Control	Twin	Female	4.33	6.717	-24.8	96.2	30.5	123	51.8	11.76	36
76	76B	T20	1.38547584	Control	Twin	Female	4.33	6.729	-24.4	94.8	31.1	123	52.8	11.52	36
76	76B	T25	1.38547584	Control	Twin	Female	4.33	6.747	-24.2	88.6	29.3	120	48.8	10.53	35
76	76B	T30	1.38547584	Control	Twin	Female	4.33	6.746	-24.2	89.3	32.7	123	54.8	12.37	36
76	76B	T35	1.38547584	Control	Twin	Female	4.33	6.776	-23.5	82.3	38.7	117	68.1	11.65	34
76	76B	T40	1.38547584	Control	Twin	Female	4.33	6.794	-22.8	83.5	46.3	124	78.1	11.48	36
76	76B	T45	1.38547584	Control	Twin	Female	4.33	6.808	-21.4	92.1	53.1	132	84.9	14.09	39
77	77A	Baseline	1.3854672E	Control	Twin	Male	4.905	7.288	-4.8	45.9	26.6	100	75.3	3.1	29
77	77A	T5	1.3854672E	Control	Twin	Male	4.905	7.045	-10.4	77.8	137.4	108	99.4	2.61	32
77	77A	T10	1.3854672E	Control	Twin	Male	4.905	7.009	-10.5	86.9	92.5	105	97.5	2.44	31
77	77A	T15	1.3854672E	Control	Twin	Male	4.905	6.984	-11.5	89.9	57.1	104	90.4	2.05	31
77	77A	T20	1.3854672E	Control	Twin	Male	4.905	6.956	-11	100.7	49.7	100	85.9	1.95	29
77	77A	T25	1.3854672E	Control	Twin	Male	4.905	6.942	-12.2	99.5	51.9	105	86.6	1.63	31
77	77A	T30	1.3854672E	Control	Twin	Male	4.905	6.945	-8.1	123.8	46.9	112	85	2.02	33
77	77A	T35	1.3854672E	Control	Twin	Male	4.905	6.948	-10.7	107.1	43	109	80.6	1.56	32
77	77A	T40	1.3854672E	Control	Twin	Male	4.905	6.944	-10.2	109.7	50.3	102	85.6	1.51	30
77	77A	T45	1.3854672E	Control	Twin	Male	4.905	6.953	-4.2	144.5	81.5	120	96.1	1.76	35
77	77B	Baseline	1.3854672E	Control	Twin	Female	4.605	7.283	-3.2	50.8	25.4	94	73.8	3.68	28
77	77B	T5	1.3854672E	Control	Twin	Female	4.605	7.114	-7.7	70.9	332	102	99.8	3.36	30
77	77B	T10	1.3854672E	Control	Twin	Female	4.605	7.084	-4.7	91.5	357.7	110	100	3.46	32
77	77B	T15	1.3854672E	Control	Twin	Female	4.605	7.062	-5.6	94.5	327.9	109	100	2.97	32
77	77B	T20	1.3854672E	Control	Twin	Female	4.605	#NULL!	#NULL!	#NULL!	#NULL!	#NULL!	#NULL!	#NULL!	#NULL!
77	77B	T25	1.3854672E	Control	Twin	Female	4.605	7.024	-8.1	94.6	200.6	107	99.9	1.98	31
77	77B	T30	1.3854672E	Control	Twin	Female	4.605	7.021	-6.5	103.4	117	108	98.6	2.1	32
77	77B	T35	1.3854672E	Control	Twin	Female	4.605	7.018	-9.1	90.3	73.6	98	95.3	1.69	29
77	77B	T40	1.3854672E	Control	Twin	Female	4.605	7.011	-7.8	99	67.4	102	94.3	1.69	30
77	77B	T45	1.3854672E	Control	Twin	Female	4.605	7.007	-7.7	101.4	55.6	105	90.5	1.57	31
78	78A	Baseline	1.38548448	Control	Twin	Female	4.98	7.21	-3.9	63.8	15.8	130	37.8	3.02	38
78	78A	T5	1.38548448	Control	Twin	Female	4.98	7.054	-8.3	87.5	126.9	132	99.3	2.7	39
78	78A	T10	1.38548448	Control	Twin	Female	4.98	7.056	-8.7	84.8	34.8	129	75.3	2.34	38
78	78A	T15	1.38548448	Control	Twin	Female	4.98	7.023	-13.1	70.8	80.8	107	96.4	1.63	31
78	78A	T20	1.38548448	Control	Twin	Female	4.98	7.024	-8.8	94.4	78.3	132	96.2	2.04	39
78	78A	T25	1.38548448	Control	Twin	Female	4.98	7.03	-12.1	74.5	76.3	112	95.6	1.31	33
78	78A	T30	1.38548448	Control	Twin	Female	4.98	7.028	-11.8	75.9	68.1	108	94.5	1.24	32
78	78A	T35	1.38548448	Control	Twin	Female	4.98	7.033	-8.4	92	61.1	121	92.9	1.34	36
78	78A	T40	1.38548448	Control	Twin	Female	4.98	7.034	-9.5	85.9	66.2	116	94.2	1.06	34
78	78A	T45	1.38548448	Control	Twin	Female	4.98	7.051	-7.6	90.9	65.8	126	94.1	1.06	37
78	78B	Baseline	1.38548448	Control	Twin	Female	3.87	7.23	-7.8	46.9	21.4	91	59.3	2.07	27
78	78B	T5	1.38548448	Control	Twin	Female	3.87	7.14	-9.6	57.8	147.5	99	99.7	1.77	29
78	78B	T10	1.38548448	Control	Twin	Female	3.87	7.127	-7.1	70.7	154.8	111	99.5	1.87	33
78	78B	T15	1.38548448	Control	Twin	Female	3.87	7.122	-7.7	69.2	102	104	98.6	1.65	31
78	78B	T20	1.38548448	Control	Twin	Female	3.87	7.115	-7.1	73.6	74.9	109	96.4	1.47	32
78	78B	T25	1.38548448	Control	Twin	Female	3.87	7.122	-8.4	66.7	60.7	105	93.6	1.21	31
78	78B	T30	1.38548448	Control	Twin	Female	3.87	7.12	-7.1	72.6	53	111	91	1.2	33
78	78B	T35	1.38548448	Control	Twin	Female	3.87	7.113	-5.9	78.8	53	111	91.8	1.04	33
78	78B	T40	1.38548448	Control	Twin	Female	3.87	7.11	-6.5	76.9	48.5	109	88.9	1	32
78	78B	T45	1.38548448	Control	Twin	Female	3.87	7.105	-2.4	95.8	47.1	122	87.6	1.11	36
